# Supplementary material for: Aberrant Splicing Signatures Underpin Oligodendrocyte Damage in ALS and Neuron Loss in FTD
Source: Adv Sci (Weinh). 2026 Feb 4;13(17):e14886. doi: 10.1002/advs.202514886 (PMC13042764; doi:10.1002/advs.202514886)
Supplement: Supplementary file 2 — Supporting File 2: advs73895‐sup‐0002‐TableS1.xlsx. [file ADVS-13-e14886-s006.xlsx]

## Sheet: Sheet1
Supplementary Table S1. Fold change of DEGs with FDR < 0.05 in the cortex of ALS and FTD patients compared to controls.
Gene	log2FoldChange_FTD	log2FoldChange_ALS
A2ML1	0.781771	-0.371153
AACS	-0.308463	-0.142117
AAGAB	-0.314002	0.348721
AAK1	-0.307231	0.141648
AAMDC	0.327588	0.119616
AANAT	0.638716	-0.453051
AAR2	0.181604	0.0853402
AARD	-0.438837	0.42808
AARS	-0.120173	0.23466
AARS2	-0.0926217	-0.103714
AARSD1	-0.23803	-0.339687
AASDH	0.089252	0.14027
AASDHPPT	-0.475427	0.491971
ABCA1	0.79321	-0.288304
ABCA13	1.23775	-0.525908
ABCA3	-0.1051	-0.10453
ABCA5	-0.478494	0.188608
ABCA7	0.328374	-0.325446
ABCA8	0.604934	0.336973
ABCB6	0.325733	-0.242286
ABCB7	0.166081	0.235467
ABCC3	0.430378	-0.54808
ABCC4	0.626558	0.200034
ABCC5	-0.16583	-0.0893789
ABCC8	-0.324911	-0.453767
ABCD1	0.663548	-0.217961
ABCD2	-0.414721	0.256674
ABCD3	0.108681	0.205535
ABCD4	0.354152	-0.206591
ABCE1	-0.260984	0.442473
ABCF2	-0.0815422	0.161445
ABCG5	-0.382385	-0.254715
ABCG8	-0.336598	-0.277534
ABHD1	0.399168	-0.352159
ABHD10	-0.284113	0.494925
ABHD12	-0.117599	0.146108
ABHD14A	-0.19341	0.164607
ABHD14B	0.356365	-0.117181
ABHD15	0.593104	-0.198912
ABHD18	-0.185638	0.082689
ABHD5	0.160914	0.144906
ABHD6	0.135789	0.202918
ABI2	-0.379165	0.237301
ABI3BP	0.652274	0.41468
ABITRAM	-0.318197	0.224084
ABL1	0.454593	-0.160835
ABR	-0.126531	-0.120769
ABRACL	-0.538433	0.440739
ABRAXAS2	-0.221287	0.282521
ABTB2	0.532194	-0.286188
AC004997.1	0.535859	-0.403425
AC005020.2	-0.791651	1.15787
AC005324.4	-0.756149	-0.484935
AC005726.1	0.228896	-0.206503
AC006978.2	0.317157	-0.332397
AC008397.1	-0.608441	-0.772143
AC008397.2	-0.351011	-0.250872
AC008687.4	0.586999	-0.742381
AC009690.1	0.283424	-0.500053
AC010422.8	0.224725	-0.422636
AC010522.1	-0.465826	0.293784
AC011448.1	0.2654	-0.63427
AC011498.4	0.983962	-0.694696
AC011511.1	-0.273238	-0.404919
AC012651.1	0.469937	-0.302864
AC015802.6	0.488847	-0.360676
AC018630.2	-0.386625	0.313767
AC022137.3	-0.337639	0.41258
AC022400.5	0.384091	-0.208658
AC022415.2	0.409347	-0.301754
AC025165.6	-0.466474	-0.669011
AC025287.4	-0.307065	-0.252269
AC027796.3	0.280379	-0.352696
AC040162.1	0.286906	-0.423591
AC055811.2	0.463182	-0.466893
AC055839.2	-0.268496	0.372499
AC068533.4	-0.284642	-0.321718
AC068580.4	0.284308	-0.391714
AC068946.2	0.371731	-0.288387
AC069288.1	0.425908	-0.557395
AC073111.4	-0.153676	-0.114811
AC091167.6	0.208759	-0.294885
AC091167.7	0.362526	-0.287759
AC093155.3	-0.347046	-0.314141
AC093323.1	-0.205143	0.275126
AC093512.2	0.155048	-0.204482
AC097636.2	-0.945921	-0.427487
AC099489.1	0.665104	-0.280831
AC104389.5	0.421159	-0.402581
AC244197.3	-0.178182	-0.493105
ACACA	-0.217369	0.114627
ACACB	0.691589	-0.62002
ACAD10	0.198819	-0.129879
ACAD11	-0.25442	0.339574
ACAD8	-0.189016	0.100699
ACADSB	-0.395664	0.250053
ACADVL	0.443273	-0.321072
ACAT2	-0.470579	0.497284
ACBD4	0.119545	-0.135383
ACBD5	0.177651	0.166951
ACCS	0.185887	-0.367611
ACE	-0.294551	-0.216771
ACER2	0.188314	-0.22104
ACIN1	0.271527	-0.184678
ACLY	-0.200309	0.272398
ACOT11	0.342027	-0.336211
ACOT13	0.131712	0.211816
ACOT7	-0.573505	0.213393
ACOT8	0.104254	0.071908
ACOX2	0.498109	-0.306464
ACOXL	-0.264132	-0.224929
ACP1	-0.325445	0.39274
ACP7	0.663485	0.320222
ACRBP	0.617989	-0.278664
ACSBG1	0.282472	-0.249586
ACSF2	0.591193	-0.26116
ACSF3	0.162418	-0.24959
ACSL1	0.55425	0.299444
ACSL3	-0.315568	0.368627
ACSL4	-0.366778	0.51141
ACSL6	-0.245916	0.125271
ACSM5	0.491689	-0.350226
ACSS1	0.60492	-0.347791
ACSS2	0.156693	0.125111
ACTA2	1.10337	0.365337
ACTG1	-0.137214	0.279827
ACTG2	2.10132	0.655074
ACTL10	0.508524	-0.49521
ACTL6A	0.627457	0.244299
ACTL7A	-0.602113	-0.346952
ACTL7B	-0.7895	-0.455821
ACTN2	-0.48795	0.174631
ACTR10	-0.379631	0.435968
ACTR1A	-0.147577	0.168412
ACTR1B	-0.291852	0.135921
ACTR2	-0.315496	0.42618
ACTR3B	-0.551493	0.245624
ACTR6	-0.304951	0.547875
ACVR1C	-0.223446	0.566576
ACVR2A	-0.253732	0.2942
ACYP1	0.117578	0.237453
ADAL	-0.0905637	0.131574
ADAM10	0.197439	0.274122
ADAM11	-0.501846	-0.265738
ADAM19	-0.265038	-0.179298
ADAM22	-0.557007	0.392579
ADAM23	-0.666935	0.236103
ADAM32	-0.173268	0.204914
ADAM33	1.09474	-0.635164
ADAM8	0.264427	-0.530862
ADAMTS10	0.338428	-0.532843
ADAMTS12	0.997911	0.358398
ADAMTS7	0.443013	-0.463819
ADAMTSL3	0.795446	0.234399
ADAMTSL5	0.434834	-0.475114
ADAR	-0.118631	0.0909825
ADAT1	-0.147436	0.0743515
ADAT3	0.504901	-0.286155
ADCK5	-0.158862	-0.117998
ADCY2	0.166648	-0.0833527
ADCYAP1	-0.786554	0.351892
ADCYAP1R1	0.628351	-0.179525
ADGB	1.06819	0.40391
ADGRA1	-0.463572	-0.237076
ADGRA2	0.307224	-0.335679
ADGRB1	-0.181996	-0.442721
ADGRB2	-0.287786	-0.243185
ADGRB3	-0.417661	0.102318
ADGRD1	0.522592	-0.437881
ADGRE5	0.69774	0.231111
ADGRF3	0.152058	-0.246052
ADGRG1	0.301728	-0.315117
ADGRG2	0.171011	-0.252162
ADGRG3	1.13114	-0.867182
ADGRG6	0.472518	0.378973
ADGRL1	-0.163997	-0.268547
ADGRL3	-0.228836	0.0878644
ADGRV1	0.324256	-0.294333
ADH1A	0.791234	-0.392445
ADH6	0.668375	-0.365906
ADK	-0.151204	0.298404
ADM2	1.17257	-0.470108
ADM5	0.286908	-0.199446
ADNP	0.0933287	0.177433
ADNP2	-0.0579678	0.0945414
ADO	-0.240254	0.328073
ADORA2A	0.758224	-0.476279
ADORA3	1.05457	0.338858
ADPRHL2	0.129159	0.209424
ADRA2A	-0.312511	-0.162704
ADSS	-0.215093	0.385744
AEBP2	-0.0941879	0.208063
AFF2	-0.245097	0.184412
AFF4	0.0743018	0.156618
AFG3L2	-0.22693	0.240372
AFTPH	-0.142418	0.345557
AGAP2	-0.35233	-0.231715
AGAP4	-0.194782	-0.338758
AGAP5	0.295837	-0.241203
AGBL2	0.563428	-0.386662
AGBL3	-0.304761	0.16033
AGER	0.496295	-0.438106
AGFG2	0.606901	-0.156745
AGGF1	-0.199244	0.337876
AGK	-0.380827	0.217988
AGL	-0.311359	0.248407
AGO3	0.078316	0.126925
AGPAT5	0.148622	0.210084
AGPS	-0.136385	0.369798
AGTPBP1	-0.255488	0.177614
AGTR1	1.49626	0.667312
AGXT2	-0.913686	-0.544451
AHDC1	0.211085	-0.255615
AHRR	-0.243085	-0.28324
AHSA1	0.186559	0.342559
AHSG	-0.879638	-0.201621
AHSP	1.11836	-0.844394
AIFM3	0.690892	-0.253537
AIG1	-0.314806	0.122208
AIMP1	0.0829529	0.188539
AIP	0.256995	0.278626
AK3	0.396444	0.208598
AK5	-0.499068	0.336104
AKAIN1	-0.504411	0.426346
AKAP11	-0.385176	0.371884
AKAP5	-0.723053	0.409149
AKAP6	-0.493028	0.283708
AKIRIN2	-0.146934	0.283904
AKNA	0.389623	-0.212706
AKR1B15	-0.680291	-0.362933
AKR1C1	0.557432	0.172786
AKR1C2	0.868154	0.415724
AKR7A3	0.14724	-0.208314
AKT1	0.263723	-0.137939
AKT2	0.27961	-0.348
AKT3	-0.485402	0.220352
AL032819.3	0.546886	-0.751347
AL096711.2	-0.601979	0.526298
AL109810.2	-0.642479	-0.486791
AL117339.5	-0.343486	0.239409
AL121753.1	0.503192	-0.399005
AL121845.3	0.389677	-0.481293
AL157935.2	0.516042	-0.340953
AL354761.1	0.464879	-0.390518
AL355987.3	0.973554	0.613199
AL359736.1	0.839133	0.543317
AL360181.3	0.35876	-0.195954
AL365205.1	0.588046	-0.264162
AL391650.1	0.35826	-0.35605
AL391987.2	0.675779	-0.810121
AL441992.2	0.374417	-0.177149
AL672142.1	2.08913	-0.685965
AL845331.2	-0.471334	-0.495269
ALAS2	1.09767	-0.5467
ALDH1A2	0.444984	0.411094
ALDH1L1	0.534901	-0.283438
ALDH3A2	0.1777	0.210895
ALDH4A1	0.375363	-0.327125
ALDH5A1	-0.223992	0.110502
ALDH9A1	0.307356	0.156194
ALDOA	-0.252898	0.269791
ALG11	-0.10996	0.068953
ALG12	0.204	-0.155842
ALG13	-0.17412	0.0874761
ALG14	-0.173251	0.10773
ALG1L	-0.416278	-0.237535
ALG6	-0.251712	0.173687
ALG8	-0.0862334	0.103248
ALG9	-0.196102	0.105179
ALKBH3	-0.203366	0.155461
ALKBH7	0.163106	0.27762
ALKBH8	-0.294439	0.248496
ALOX12	0.352517	-0.392123
ALOX5AP	0.945563	0.521475
ALPK3	0.147112	-0.239649
ALS2	-0.213041	0.124148
ALS2CL	-0.221118	-0.401848
ALX1	1.43243	0.646296
AMACR	-0.251229	0.353639
AMER2	0.371613	0.255067
AMFR	0.13047	0.15769
AMH	0.361272	-0.406046
AMIGO1	-0.409576	0.163186
AMMECR1	-0.169511	0.0946622
AMN	0.450199	-0.649006
AMN1	-0.256957	0.361854
AMOT	0.563318	-0.162678
AMOTL2	0.352487	0.158639
AMPH	-0.494036	0.21633
AMT	0.372809	-0.353165
ANAPC1	-0.302064	0.181093
ANAPC10	-0.165394	0.27323
ANAPC11	0.158079	0.29325
ANAPC13	-0.174838	0.514535
ANAPC15	-0.307505	0.219916
ANAPC16	0.527485	0.174058
ANAPC4	-0.178963	0.167083
ANAPC7	-0.130219	0.14864
ANGPT1	1.43747	0.49867
ANGPT2	0.640757	-0.339517
ANGPTL8	0.796249	-0.556603
ANK2	-0.395436	0.170417
ANK3	-0.463594	0.152354
ANKFN1	0.452013	-0.231579
ANKFY1	0.232996	-0.0941034
ANKIB1	0.151072	0.156366
ANKLE1	0.301201	-0.490549
ANKMY2	-0.501274	0.334431
ANKRD11	0.122249	-0.272537
ANKRD13C	-0.243935	0.229493
ANKRD13D	0.121593	-0.16301
ANKRD18B	-0.426863	-0.318879
ANKRD20A1	-0.278409	-0.19785
ANKRD23	0.255754	-0.240044
ANKRD24	-0.301746	-0.37713
ANKRD28	-0.16741	0.195808
ANKRD29	-0.257292	0.133747
ANKRD30B	-0.544818	-0.244441
ANKRD34C	-0.718317	0.40186
ANKRD36B	-0.283198	-0.149008
ANKRD36C	-0.237434	-0.0901293
ANKRD42	-0.316649	0.207076
ANKRD46	-0.294018	0.474639
ANKRD50	-0.213473	0.345899
ANKRD62	-0.303288	-0.248902
ANKRD7	-0.505324	0.156499
ANKRD9	0.365115	-0.229316
ANKUB1	0.35854	0.352894
ANLN	0.983838	0.609203
ANO2	0.662363	-0.292687
ANO3	-1.03369	0.43312
ANO5	-0.337887	0.267142
ANO6	0.617705	0.173352
ANO7	0.308155	-0.371708
ANO8	0.409435	-0.292001
ANO9	0.51464	-0.536935
ANP32A	0.156828	0.183218
ANP32D	-0.476027	-0.570495
ANPEP	1.03521	-0.320999
ANXA1	0.718682	0.246898
ANXA2	1.23861	0.473882
ANXA2R	0.268933	-0.244216
ANXA5	0.690159	0.173786
ANXA6	-0.490915	0.242877
ANXA7	-0.201821	0.285451
ANXA8	-1.02838	-0.483078
AOX1	0.754135	0.571682
AP000471.1	-0.43916	-0.391592
AP000552.4	-0.893394	-0.389313
AP1AR	-0.261819	0.486224
AP1M2	-0.492086	0.34276
AP1S1	-0.57001	0.363788
AP1S3	-0.388156	-0.123285
AP2A2	-0.299974	0.108589
AP2B1	-0.22697	0.26695
AP2M1	-0.414848	0.330763
AP2S1	-0.323169	0.400503
AP3B2	-0.327678	-0.148593
AP3M2	-0.456011	0.372466
AP3S1	-0.27957	0.324661
AP4B1	-0.259438	0.0783267
AP5Z1	0.187892	-0.322193
APBA3	0.398425	-0.294335
APBB1	-0.274653	0.161479
APC2	0.187131	-0.288924
APEX2	0.262967	0.142267
API5	-0.196046	0.425007
APIP	0.187661	0.381981
APLNR	1.86721	0.583668
APLP1	-0.283961	0.326015
APLP2	-0.231113	0.243254
APMAP	-0.154879	0.306726
APOB	0.984506	0.409768
APOBEC3A	1.00974	-0.868926
APOBEC3C	0.762338	0.392024
APOBEC3H	-0.449452	-0.438267
APOC1	0.501971	0.328715
APOC2	0.444199	-0.484904
APOC4-APOC2	0.392393	-0.514073
APOD	0.856055	0.356539
APOL3	0.490034	-0.262047
APOLD1	0.535937	-0.348424
APOO	-0.317895	0.37434
APOOL	-0.199995	0.25327
APP	-0.344399	0.311147
APPL2	0.272187	-0.167402
APRT	0.214872	0.174828
APTX	-0.0651132	0.132261
AQP11	-0.202554	0.0832831
AQP4	0.721048	0.312761
AQP8	-0.378173	-0.316778
ARAP1	0.635971	-0.214122
ARAP3	-0.267526	-0.237435
ARC	-0.696937	-0.388633
AREL1	-0.216516	0.0620491
ARF1	-0.209631	0.13669
ARF3	-0.396229	0.213038
ARF5	-0.455403	0.284266
ARF6	0.242664	0.337161
ARFGAP3	0.31898	0.198106
ARFGEF1	-0.0737742	0.146698
ARFGEF2	-0.197516	0.203972
ARFGEF3	-0.295517	0.155176
ARFIP1	0.202259	0.310685
ARFIP2	-0.137396	0.151434
ARFRP1	0.231514	-0.182089
ARG2	0.131922	0.222818
ARGFX	-0.393554	-0.389342
ARHGAP20	-0.625044	0.166001
ARHGAP23	0.273404	-0.203824
ARHGAP31	0.525053	-0.336675
ARHGAP35	0.130543	-0.0754931
ARHGAP45	0.597297	-0.197564
ARHGAP5	0.266808	0.13065
ARHGAP9	0.211377	-0.270373
ARHGDIB	0.48186	0.386744
ARHGEF1	0.531853	-0.355046
ARHGEF10	0.616607	-0.435896
ARHGEF10L	0.437877	-0.279235
ARHGEF11	-0.168727	-0.141716
ARHGEF16	0.4239	-0.432726
ARHGEF17	0.290666	-0.118626
ARHGEF18	0.178982	-0.136404
ARHGEF19	0.75846	-0.255799
ARHGEF26	0.390555	-0.224137
ARHGEF3	-0.321806	0.290523
ARHGEF4	0.207464	-0.245074
ARHGEF40	0.71448	-0.275257
ARHGEF7	-0.155671	0.0668519
ARHGEF9	-0.599767	0.240676
ARID1A	0.290626	-0.130025
ARID1B	0.079867	-0.06297
ARID3A	0.276141	-0.245478
ARID3B	0.230696	-0.317612
ARID4A	-0.151556	0.172673
ARIH1	-0.197079	0.265531
ARL1	-0.29809	0.424114
ARL13B	0.100165	0.11183
ARL14EP	-0.169008	0.396421
ARL15	-0.206497	0.372404
ARL16	-0.135975	0.123494
ARL2BP	-0.138152	0.395175
ARL3	-0.20464	0.183869
ARL4A	-0.264165	0.448695
ARL4C	-0.379097	0.346074
ARL4D	-0.766979	0.215715
ARL5A	0.165068	0.337761
ARL6	-0.470307	0.465938
ARL6IP1	-0.514669	0.472136
ARL6IP4	0.303071	-0.302145
ARL6IP5	-0.225026	0.56045
ARL8B	-0.279498	0.455247
ARMC1	-0.252856	0.412961
ARMC10	-0.127939	0.414355
ARMC12	0.791313	-0.37972
ARMC9	-0.114563	-0.1647
ARMCX1	-0.139529	0.238522
ARMCX2	-0.212971	0.191081
ARMCX3	-0.160646	0.417637
ARMCX4	-0.310601	0.0844279
ARMCX5	-0.562786	0.241814
ARMCX5-GPRASP2	-0.133633	0.116821
ARMCX6	0.366547	0.251576
ARMH1	0.222037	-0.478894
ARNTL2	-0.429344	0.151562
ARPC1B	0.606343	-0.293042
ARPC2	-0.162542	0.276268
ARPC5L	-0.322431	0.359712
ARPP19	-0.469173	0.36604
ARRDC1	0.239198	-0.420571
ARRDC5	0.696251	-0.289508
ARSA	0.182279	-0.141675
ARSB	0.0688893	0.0835485
ARSG	-0.390223	-0.140873
ARSI	0.534096	0.211826
ARTN	0.246388	-0.421078
ARV1	-0.169866	0.289954
ARVCF	0.391638	-0.19509
ASAH2	-0.547138	0.473814
ASAH2B	-0.72384	0.416307
ASAP3	0.4631	-0.171806
ASB13	-0.154153	0.146253
ASB16	0.480141	-0.561579
ASB5	-0.303067	0.303536
ASB8	-0.159576	0.21883
ASCC1	0.321094	0.127651
ASCC2	0.152433	-0.231944
ASH2L	-0.249003	0.251187
ASPG	0.303252	-0.457068
ASPH	0.119849	0.100633
ASPHD2	-0.266967	0.201457
ASPRV1	0.398152	-0.247226
ASPSCR1	0.344186	-0.338338
ASS1	0.203244	0.271302
ASTL	-0.937583	-0.865893
ATAD1	-0.371705	0.444173
ATAD2	-0.164691	0.192938
ATAD3C	0.721788	-0.304994
ATE1	-0.174358	0.30366
ATF1	0.364285	0.136213
ATF2	-0.1977	0.352872
ATF4	0.360958	0.203602
ATF6B	0.108561	-0.171027
ATF7-NPFF	0.776982	-0.337292
ATF7IP	0.223114	0.12376
ATG14	-0.207008	0.122665
ATG16L1	-0.347013	0.0965974
ATG16L2	0.450268	-0.305344
ATG2A	0.143539	-0.214057
ATG2B	-0.284442	0.211209
ATG4B	0.225962	-0.107161
ATG4C	0.213599	0.264439
ATG5	-0.224902	0.39032
ATL1	-0.645974	0.448428
ATL2	-0.187492	0.31406
ATL3	0.54073	0.277864
ATM	0.179561	0.141678
ATMIN	-0.15542	0.212661
ATN1	0.267895	-0.244602
ATOH8	1.11132	-0.351269
ATP10A	0.372626	-0.4193
ATP11C	0.648883	0.199909
ATP13A1	0.123305	-0.221567
ATP13A3	-0.119517	0.258015
ATP13A4	0.331796	-0.289028
ATP1A1	-0.46946	0.385013
ATP1A2	0.487978	-0.18054
ATP1A3	-0.668467	0.217979
ATP1B1	-0.559012	0.453018
ATP1B3	0.560778	0.285624
ATP2A1	0.445157	-0.510616
ATP2A2	-0.282657	0.250405
ATP2B1	-0.732995	0.393188
ATP2C1	-0.140849	0.291709
ATP2C2	-0.160866	-0.32194
ATP5F1A	-0.290291	0.442142
ATP5F1B	-0.387598	0.516595
ATP5F1C	-0.20607	0.443611
ATP5F1E	0.228006	0.528453
ATP5IF1	-0.461324	0.499369
ATP5MC1	-0.312547	0.440962
ATP5MC2	0.122108	0.22855
ATP5MC3	-0.228059	0.473672
ATP5MD	-0.340071	0.56287
ATP5ME	0.215418	0.463514
ATP5MF-PTCD1	0.560246	-0.379874
ATP5MG	-0.25528	0.470833
ATP5MGL	0.253796	-0.46276
ATP5MPL	-0.359776	0.534161
ATP5PB	-0.243653	0.358228
ATP5PD	-0.252671	0.436187
ATP5PO	-0.273183	0.519816
ATP6AP1	-0.408636	0.275847
ATP6AP2	-0.403224	0.425426
ATP6V0A1	-0.386221	0.133605
ATP6V0B	-0.232539	0.422349
ATP6V0C	-0.523539	0.326539
ATP6V0D1	-0.302601	0.199203
ATP6V0E1	0.563703	0.215919
ATP6V1A	-0.660211	0.485095
ATP6V1B2	-0.659794	0.481782
ATP6V1C1	-0.565583	0.417693
ATP6V1C2	-0.259279	-0.298338
ATP6V1D	-0.459285	0.468752
ATP6V1E1	-0.521152	0.514056
ATP6V1F	-0.237973	0.39222
ATP6V1FNB	-0.173137	-0.390701
ATP6V1G2	-0.739915	0.396985
ATP6V1H	-0.383065	0.389055
ATP7A	0.142504	0.197391
ATP8A1	-0.412398	0.40522
ATP8A2	-0.591737	0.16705
ATP8B2	0.185358	-0.285422
ATP9A	-0.403465	0.172536
ATP9B	-0.0614757	-0.0629781
ATPAF1	-0.202882	0.267501
ATPAF2	0.151188	-0.106559
ATR	-0.334814	0.179658
ATRAID	0.367273	0.322005
ATRN	-0.385007	0.216483
ATRNL1	-0.640273	0.436792
ATXN10	-0.218654	0.344551
ATXN2	0.0598621	-0.0505179
ATXN3	-0.137927	0.224549
ATXN7L3B	-0.371425	0.404692
AUH	-0.113353	0.291621
AUTS2	0.104173	-0.251677
AVIL	-0.315792	-0.378354
AVL9	-0.281717	0.196449
AVPI1	-0.169251	0.306008
AVPR1A	0.52415	0.278641
AVPR2	0.398712	-0.690692
AXIN1	0.257158	-0.30623
AXIN2	0.277983	-0.0911273
AZI2	-0.215588	0.323649
AZIN1	-0.157708	0.429462
AZU1	-0.829091	-0.606035
B2M	0.548748	0.28784
B3GALNT1	-0.444123	0.391884
B3GALT1	-0.284434	0.248402
B3GALT2	-0.463224	0.300535
B3GAT2	0.679982	0.353517
B3GLCT	0.211054	0.23864
B3GNT4	-0.280182	-0.259727
B3GNT5	-0.285828	-0.236116
B3GNT8	0.452112	-0.307645
B3GNTL1	-0.172089	-0.207314
B4GALNT4	0.337656	-0.352309
B4GALT5	-0.134329	0.183515
B4GALT6	-0.605885	0.420404
B4GAT1	-0.433175	0.369591
BAAT	-0.556435	0.240187
BABAM1	-0.210586	0.170672
BABAM2	-0.317395	0.0977674
BACH1	0.190313	0.239499
BAG2	0.224762	0.263019
BAG4	-0.523464	0.456012
BAG5	-0.167402	0.281181
BAHCC1	0.207149	-0.293194
BAIAP2L1	0.578437	-0.205804
BAMBI	0.723521	0.201137
BANF1	0.205845	0.311208
BANP	0.387026	-0.276056
BARD1	0.321253	0.14612
BARHL1	0.70124	-0.450058
BASP1	-0.591609	0.246293
BAZ2A	0.210444	-0.197348
BAZ2B	0.183026	-0.119508
BBOF1	-0.0812748	0.0707012
BBS1	0.172892	-0.26378
BBS12	-0.242873	0.33971
BBS2	0.242852	0.0781493
BBS5	-0.129073	-0.207792
BBS7	-0.423259	0.343424
BBX	0.333731	0.233551
BCAN	0.385901	-0.179547
BCAP29	-0.362638	0.311248
BCAR1	0.265912	-0.186318
BCAR3	0.489505	-0.258867
BCAS2	-0.368739	0.462267
BCAT1	-0.578806	0.516295
BCAT2	0.64955	-0.280466
BCCIP	0.183386	0.124684
BCKDHB	0.24196	0.191309
BCL10	0.129147	0.115548
BCL2	0.418624	-0.119519
BCL2L2	-0.199762	0.16383
BCL6B	0.600436	-0.480459
BCL7C	0.44006	-0.179665
BCL9	0.0708626	-0.0882484
BCL9L	0.477278	-0.224489
BCLAF1	-0.181466	0.280359
BCORL1	0.275766	-0.131102
BDH2	0.479422	0.171226
BDP1	-0.312155	-0.112598
BEAN1	-0.2581	-0.4245
BECN1	-0.133501	0.211576
BEND4	-0.319795	0.308597
BEND6	-0.402876	0.371298
BEST2	0.5225	-0.687177
BEX1	-0.682443	0.494071
BEX2	-0.626503	0.526128
BEX3	-0.368855	0.419642
BEX4	-0.466484	0.437319
BEX5	-0.901266	0.534466
BFSP2	-0.243476	-0.234303
BGLAP	0.502195	-0.486681
BHLHE41	0.340609	0.195472
BICD1	-0.114522	0.0929663
BICDL1	-0.352268	-0.366331
BICRA	0.260123	-0.427131
BIN3	0.225546	-0.278146
BIRC3	0.506021	0.388563
BIRC5	0.747074	0.497211
BIRC6	-0.0889459	0.0788676
BIRC7	0.713247	-0.345836
BLACAT1	-0.459684	-0.259544
BLCAP	-0.155517	0.183867
BLM	0.151696	0.151792
BLOC1S1	0.149451	0.372975
BLOC1S2	-0.371841	0.426747
BLOC1S4	0.115574	0.17978
BLOC1S5	0.202221	0.222997
BLOC1S6	-0.323616	0.433592
BLVRA	-0.13914	0.326623
BLVRB	0.208726	0.37088
BLZF1	-0.119807	0.249693
BMERB1	-0.615341	0.17644
BMI1	0.267314	0.445369
BMP1	0.766641	-0.32972
BMP2	0.309185	0.188673
BMP3	-0.470979	0.367389
BMP4	0.591205	0.674493
BMP5	1.63238	1.36869
BMP6	0.984382	0.442207
BMP7	0.64297	-0.1795
BMP8B	0.210711	-0.250148
BMPR1A	0.450312	0.16638
BMPR2	-0.241457	0.315066
BMS1	-0.0979085	0.0915125
BNIP1	-0.136699	0.195902
BNIP2	0.455515	0.124129
BNIP3	-0.227678	0.171019
BNIP3L	-0.186129	0.391002
BNIPL	0.470732	-0.235896
BOC	0.593789	-0.3505
BOLA1	0.16579	0.285253
BOLA3	-0.31774	0.189496
BOP1	0.130456	-0.221262
BPGM	-0.21557	0.369641
BPIFB1	-0.370154	-0.475887
BPNT1	-0.123049	0.325205
BPTF	0.17785	-0.106473
BRAF	-0.319125	0.238991
BRAT1	0.325761	-0.239275
BRCC3	-0.234483	0.218026
BRD1	0.123374	-0.212474
BRF2	-0.1941	0.282707
BRI3	0.488627	0.142208
BRI3BP	-0.196408	0.181339
BRICD5	0.269631	-0.379714
BRIX1	-0.259015	0.346375
BRK1	-0.16109	0.324793
BRMS1L	-0.316997	0.484821
BROX	0.131023	0.253195
BRSK1	-0.214601	-0.216942
BRWD1	-0.142015	0.206506
BRWD3	0.097028	0.191107
BSDC1	0.0785096	-0.0769168
BSN	-0.375287	-0.254554
BTAF1	-0.160304	0.153103
BTBD1	-0.124452	0.405329
BTBD10	-0.421419	0.362506
BTBD11	-0.359125	0.28526
BTBD19	0.398118	-0.365594
BTBD3	-0.303854	0.391927
BTBD7	0.148227	-0.0911623
BTBD8	-0.510611	0.412267
BTD	0.0966637	0.115526
BTF3	0.109451	0.352923
BTF3L4	-0.361336	0.40067
BTG1	0.495987	0.263952
BTG3	0.217353	0.508198
BTNL8	0.558899	-0.426375
BTNL9	0.27922	-0.272522
BTRC	-0.281631	0.20033
BUB1B	-0.269287	0.215856
BUB1B-PAK6	-0.481011	-0.354342
BUD13	0.0845222	0.0901859
BUD23	0.0953192	0.140009
BVES	0.551979	0.307849
BX255925.3	0.411894	-0.34294
BX276092.9	-0.796667	-0.401095
BZW2	-0.478242	0.319417
C10orf105	1.7409	-0.413552
C10orf113	0.289754	-0.280648
C10orf88	-0.253149	0.368004
C11orf16	0.488383	-0.3212
C11orf52	0.962101	-0.362237
C11orf58	-0.151786	0.342339
C11orf74	-0.259447	0.286047
C11orf87	-0.785732	0.217696
C11orf88	1.35357	0.513038
C11orf94	0.684565	-0.378374
C11orf97	-0.488451	0.428164
C12orf10	-0.324767	0.236343
C12orf29	-0.263558	0.368156
C12orf4	-0.307635	0.278654
C12orf42	-0.588654	-0.221085
C12orf45	-0.311459	0.214549
C12orf65	0.225632	0.113997
C12orf66	-0.0913916	0.228498
C12orf73	-0.134997	0.252372
C12orf75	0.46571	0.265958
C12orf76	-0.139029	0.291841
C13orf46	0.507222	-0.747662
C14orf119	0.180722	0.394905
C14orf28	-0.145036	0.225947
C15orf39	0.517681	-0.207533
C15orf61	-0.468861	0.147446
C15orf62	0.331328	-0.455649
C16orf70	-0.127563	0.143418
C16orf71	0.47897	-0.517437
C16orf72	-0.115853	0.227532
C16orf74	0.36271	-0.329698
C16orf87	-0.386426	0.314254
C16orf91	-0.199942	0.416865
C16orf95	0.215386	-0.177372
C16orf96	0.487849	-0.379989
C17orf100	-0.252292	0.173354
C17orf49	0.50791	-0.318184
C17orf53	0.307438	-0.402886
C17orf58	-0.318842	0.239625
C17orf75	-0.21436	0.262791
C18orf21	-0.165346	0.263718
C18orf25	-0.168014	0.238848
C18orf54	0.476068	0.369643
C19orf12	-0.180307	0.0921848
C19orf44	0.284895	-0.385508
C19orf53	0.208744	0.323737
C19orf71	0.339747	-0.350144
C1D	-0.239348	0.395985
C1orf109	-0.161131	0.256731
C1orf112	0.124102	0.169284
C1orf115	-0.652329	0.29864
C1orf159	-0.16021	-0.373306
C1orf162	0.376049	0.157174
C1orf21	-0.263394	0.0957087
C1orf216	-0.332674	0.370662
C1orf226	0.373609	-0.160051
C1orf35	0.192938	-0.122364
C1orf52	-0.177471	0.289077
C1orf74	-0.292634	0.170665
C1QA	0.415629	0.369248
C1QB	0.447754	0.389206
C1QC	0.553675	0.375489
C1QTNF6	0.281665	-0.155581
C1RL	0.394971	0.269761
C20orf144	0.465362	-0.507991
C20orf203	-0.695002	-0.448657
C20orf96	0.279237	-0.127794
C21orf58	0.288725	-0.294855
C21orf91	0.457869	0.624328
C22orf31	0.558712	-0.466402
C2CD4C	-0.486673	-0.226599
C2CD5	-0.407397	0.191409
C2orf42	0.106741	0.147712
C2orf50	-0.359467	-0.130537
C2orf69	-0.255506	0.40238
C2orf72	0.144319	-0.17503
C2orf76	0.137238	0.24675
C2orf80	-0.710834	0.480606
C2orf83	0.904881	-0.381236
C2orf88	0.392875	0.280297
C2orf92	0.193601	-0.169368
C3AR1	0.874563	0.317342
C3orf14	-0.466144	0.403773
C3orf49	-0.383049	0.136353
C3orf56	-1.31157	-0.92857
C3orf62	0.287074	-0.211788
C3orf80	-0.922246	0.256955
C4orf33	-0.285309	0.31639
C4orf50	-0.391602	-0.260431
C5orf22	-0.54664	0.355884
C5orf30	-0.292884	0.191086
C5orf34	-0.444979	0.134265
C5orf49	0.400898	0.11343
C6orf118	1.19113	-0.382883
C6orf120	-0.136364	0.337432
C6orf136	-0.28132	0.187336
C6orf163	-0.146769	-0.221
C7	1.64272	0.750108
C7orf31	0.428465	0.234441
C7orf61	1.02554	-0.472102
C8G	0.345941	-0.389038
C8orf34	-0.208146	0.246485
C8orf48	0.492054	-0.273547
C8orf58	0.6024	-0.167158
C8orf82	0.451742	-0.194671
C8orf86	-0.533974	-0.402236
C8orf88	0.910452	0.31366
C9orf16	-0.206036	0.157473
C9orf64	0.141305	0.26865
C9orf72	-0.393344	0.324421
CA10	-0.821697	0.236251
CA2	0.992653	0.396512
CA5B	0.165179	0.131755
CA7	-0.272475	-0.205558
CA8	0.324837	0.135164
CAB39	-0.153601	0.385287
CAB39L	0.259279	0.255215
CABCOCO1	-0.405373	0.373069
CABP4	0.602073	-0.268508
CABP7	0.354337	-0.190607
CACHD1	0.244905	-0.15996
CACNA1A	-0.292187	-0.381954
CACNA1B	-0.28961	-0.299761
CACNA1C	-0.260766	-0.276942
CACNA1D	-0.288761	-0.209041
CACNA1G	-0.450919	-0.275836
CACNA1I	-0.160871	-0.318668
CACNA2D1	-0.568264	0.394616
CACNB2	-0.338222	0.160227
CACNB3	-0.419186	-0.150595
CACNB4	-0.581832	0.306884
CACNG5	-0.390359	-0.278646
CACNG7	-0.107687	-0.174806
CACTIN	0.179414	-0.185607
CAD	0.153202	-0.137723
CADM2	-0.475835	0.403147
CADPS	-0.530486	0.231543
CADPS2	-0.401797	0.246331
CALB1	-0.692449	0.702636
CALB2	-0.419043	0.634148
CALCOCO1	0.0848856	-0.105887
CALCR	-0.536535	0.733587
CALCRL	0.295329	0.222975
CALHM5	0.676906	0.315069
CALM1	-0.447071	0.352452
CALM2	-0.352747	0.495007
CALM3	-0.644086	0.207037
CALR	0.227698	0.190295
CALY	-0.663703	0.210581
CAMK2D	-0.464221	0.310867
CAMK2N1	-0.317714	0.119977
CAMK4	-0.960687	0.428103
CAMKMT	0.17004	0.13612
CAMKV	-0.551053	0.244625
CAMLG	-0.278051	0.408872
CAMSAP2	-0.207548	0.28966
CAMSAP3	-0.279958	-0.189986
CAMTA1	-0.482468	0.130929
CAND1	-0.231225	0.414972
CAND2	-0.252439	-0.148643
CAP1	0.133505	0.316899
CAP2	-0.79128	0.36194
CAPN10	0.265734	-0.271334
CAPN11	-1.01017	-0.343444
CAPN14	-0.246055	-0.263335
CAPN15	0.334682	-0.431151
CAPNS1	-0.190286	0.300542
CAPRIN2	-0.318597	-0.0863362
CAPS2	-0.18471	0.170667
CARD14	0.593569	-0.434883
CARD19	0.223879	-0.168289
CARD9	0.484431	-0.281041
CARF	-0.102605	0.129176
CARHSP1	0.657078	-0.15853
CARMIL3	0.174021	-0.356671
CARNMT1	-0.230789	0.219372
CARS	-0.114293	0.220047
CARS2	0.140834	-0.133274
CARTPT	-1.24731	0.689337
CASC1	-0.240011	0.133586
CASC4	0.11365	0.133946
CASD1	-0.316343	0.39752
CASK	-0.172629	0.198074
CASKIN2	0.430572	-0.20678
CASP2	0.121678	0.0961143
CASQ1	-0.539926	0.311686
CASQ2	1.48847	0.400339
CASS4	0.410085	-0.358149
CAST	0.127207	0.114068
CASTOR1	0.431526	-0.346188
CASTOR2	0.10909	-0.307377
CASZ1	0.552778	-0.367472
CATIP	0.722259	-0.485397
CATSPER2	-0.31	-0.31395
CATSPER3	0.329461	-0.20468
CATSPERG	0.410783	-0.362529
CAV1	1.07216	0.35742
CAV2	0.577875	0.249119
CAVIN1	1.18674	0.296919
CAVIN3	0.576986	0.345625
CBL	0.19498	0.0702963
CBLB	0.243934	0.0725711
CBLL2	-0.48456	-0.327951
CBLN3	0.194935	-0.270189
CBLN4	-0.943706	0.284746
CBR1	0.239566	0.438723
CBS	0.446746	-0.371388
CBWD2	-0.114362	0.228771
CBX4	-0.126087	0.141494
CBX5	0.103333	0.271265
CBX6	-0.279141	-0.143415
CBX7	-0.0819651	-0.111464
CC2D1B	0.284624	-0.143333
CCDC102B	-0.312179	0.164896
CCDC107	0.321855	0.198114
CCDC110	-0.424255	0.278982
CCDC112	-0.248326	0.170832
CCDC115	-0.249524	0.295036
CCDC116	0.401836	-0.403531
CCDC117	0.300094	0.288758
CCDC12	0.107157	0.0995677
CCDC120	0.29771	-0.300308
CCDC13	0.22303	-0.177209
CCDC14	-0.198445	0.088039
CCDC142	0.28689	-0.233669
CCDC146	0.160546	-0.11006
CCDC148	-0.294667	0.12784
CCDC151	0.824556	-0.269943
CCDC152	0.493587	0.434333
CCDC154	0.565557	-0.663015
CCDC159	0.364298	-0.42156
CCDC160	0.962434	0.257478
CCDC163	1.03039	0.269817
CCDC169-SOHLH2	0.919864	0.963516
CCDC17	0.447654	-0.275354
CCDC171	-0.263476	-0.0870704
CCDC173	0.215719	0.163281
CCDC181	-0.162079	0.294399
CCDC184	-0.8308	0.223651
CCDC186	-0.240368	0.204558
CCDC188	-0.711591	-0.593186
CCDC190	0.857376	-0.293212
CCDC191	-0.142847	-0.202212
CCDC192	-0.61265	-0.14864
CCDC194	0.554217	-0.557683
CCDC200	0.699801	-0.208479
CCDC25	-0.230566	0.307678
CCDC27	0.30523	-0.236255
CCDC28A	-0.135114	0.394787
CCDC28B	0.120002	-0.139843
CCDC30	-0.148661	-0.10523
CCDC32	-0.173094	-0.109399
CCDC34	-0.270532	0.210946
CCDC36	0.806889	-0.344212
CCDC39	-0.268048	0.196566
CCDC40	0.561811	-0.440939
CCDC43	-0.257669	0.349097
CCDC50	0.185708	0.12739
CCDC58	-0.221327	0.130851
CCDC68	-0.20844	0.2816
CCDC71L	0.250173	0.207641
CCDC78	0.351236	-0.548244
CCDC80	1.06938	0.400299
CCDC82	-0.2482	0.190295
CCDC84	-0.199938	-0.232118
CCDC85B	-0.204638	0.146558
CCDC85C	0.275042	-0.254305
CCDC88B	0.647755	-0.404858
CCDC9	0.355	-0.162491
CCDC90B	0.108351	0.221265
CCDC91	-0.141252	0.257964
CCDC92	-0.124476	-0.191555
CCDC97	0.317056	-0.188577
CCK	-0.517857	0.516915
CCL1	-0.79621	-0.329711
CCL19	1.18236	0.552316
CCL2	0.876294	0.475825
CCL4L2	-2.10989	-1.00695
CCM2L	0.284164	-0.265051
CCN1	0.571076	0.267434
CCN2	0.863188	0.333521
CCNA1	-0.723733	0.320485
CCNB1	-0.296203	0.324282
CCNC	-0.178112	0.325604
CCND2	-0.282684	0.248204
CCND3	0.26859	-0.113439
CCNDBP1	-0.133928	0.340922
CCNE1	-0.290618	0.197878
CCNG1	0.291253	0.371511
CCNG2	-0.115514	0.211379
CCNH	-0.116526	0.166254
CCNI2	0.192237	-0.241482
CCNJL	0.516335	-0.240742
CCNK	0.163286	0.0763935
CCNL2	0.142015	-0.169514
CCNO	-0.318997	0.235822
CCNT1	0.103035	0.203417
CCNT2	-0.165905	0.111663
CCNYL1	-0.265279	0.0851278
CCP110	0.242695	0.331081
CCPG1	-0.210176	0.119921
CCR1	0.561668	0.538514
CCR5	0.722497	0.510721
CCSAP	-0.384978	0.278686
CCSER2	-0.210332	0.293685
CCT2	-0.197042	0.372327
CCT6A	-0.145991	0.426669
CCT8	-0.193999	0.454823
CD101	-0.233224	-0.188923
CD14	0.451005	0.588835
CD160	0.409773	-0.194742
CD163	1.40124	0.672283
CD163L1	-0.171969	0.145477
CD164	0.343319	0.452676
CD200	-0.760782	0.405547
CD200R1	-0.529513	0.319144
CD24	0.452407	0.540079
CD2AP	0.22565	0.0965614
CD2BP2	0.105365	0.146299
CD300LF	-0.212844	-0.548267
CD302	0.276802	0.273463
CD37	0.862812	-0.242891
CD44	1.19349	0.465777
CD47	-0.515184	0.323026
CD52	0.394325	0.346659
CD55	0.415081	0.371932
CD59	0.584389	0.189041
CD63	0.535317	0.327128
CD72	0.195961	-0.272002
CD74	0.717995	0.383639
CD83	-0.573233	0.155555
CD9	0.730946	0.521296
CD99L2	-0.403442	0.1622
CDAN1	0.225932	-0.351412
CDC123	-0.282117	0.372664
CDC14C	0.480185	-0.619737
CDC16	-0.079767	0.0828106
CDC20B	2.55382	0.976324
CDC23	-0.0961698	0.21052
CDC25B	0.274999	-0.175453
CDC26	0.263655	0.227618
CDC27	-0.282372	0.374136
CDC37	-0.180254	0.125205
CDC40	-0.441611	0.357431
CDC42EP3	-0.21027	0.266306
CDC42EP4	0.818017	-0.241039
CDC42SE2	-0.346015	0.435883
CDC45	0.391072	-0.82419
CDC7	-0.417228	0.172266
CDC73	0.162651	0.140395
CDCA2	0.693368	0.354842
CDCA8	-0.331607	-0.298542
CDCP2	-0.578941	-0.626099
CDH1	0.427899	0.542455
CDH13	-0.395803	0.225603
CDH16	-0.449511	-0.569772
CDH18	-0.547588	0.219644
CDH19	0.712053	0.576521
CDH20	0.529201	-0.154905
CDH24	0.238584	-0.266443
CDH7	-0.505883	0.333503
CDH8	-0.809211	0.337167
CDH9	-0.514002	0.227975
CDHR1	-0.195258	0.253226
CDHR4	0.661259	-0.80405
CDK10	0.210255	-0.337593
CDK11A	0.458466	-0.19985
CDK11B	0.133765	-0.13777
CDK12	0.084296	-0.164083
CDK14	-0.609555	0.329672
CDK16	-0.273569	-0.104649
CDK17	-0.187578	0.361138
CDK2	0.814702	0.248952
CDK2AP1	0.815881	0.158232
CDK3	0.516811	-0.357053
CDK4	0.361635	0.177203
CDK5	-0.490884	0.335934
CDK5RAP2	0.276544	-0.163707
CDK5RAP3	0.242913	-0.260773
CDK7	-0.344393	0.407062
CDK9	0.144419	-0.0881405
CDKAL1	0.13194	0.0707969
CDKL2	-0.434139	0.443138
CDKL5	-0.594952	0.230413
CDKN1B	0.138624	0.406395
CDKN1C	0.795367	0.500486
CDKN2AIP	0.113873	0.219743
CDKN2AIPNL	-0.422823	0.366644
CDKN2D	-0.460026	0.187822
CDKN3	-0.544749	0.240357
CDO1	-0.173758	0.334355
CDR2	-0.329451	0.274885
CDRT4	-0.182181	-0.269164
CDS1	-0.396657	0.298912
CDS2	-0.1379	0.209548
CDT1	0.291749	-0.303845
CDV3	0.302339	0.304743
CDYL2	-0.175063	0.161232
CEACAM16	1.81565	-0.626631
CEACAM4	1.35934	-0.777225
CEACAM8	-0.51292	-0.579201
CEBPG	0.166515	0.33458
CEBPZOS	-0.285754	0.389476
CECR2	0.383397	-0.340281
CEL	0.377943	-0.618716
CELF3	-0.293517	-0.253837
CELF5	-0.349823	-0.169805
CELF6	-0.220857	-0.339168
CELSR1	0.531415	-0.37744
CELSR2	-0.131312	-0.178853
CENPA	0.673801	0.470783
CENPB	0.481654	-0.237441
CENPE	-0.269572	0.184639
CENPF	-0.437826	0.379668
CENPH	-0.215807	0.414448
CENPL	0.163604	0.138376
CENPN	-0.171356	0.13186
CENPO	0.217287	-0.123244
CENPV	-0.142137	0.0980638
CENPVL3	-0.521842	0.31887
CENPX	0.234837	0.258542
CEP104	0.194999	-0.0926745
CEP112	0.224144	-0.12644
CEP120	0.0969418	0.292801
CEP170	-0.253696	0.196948
CEP170B	-0.296132	-0.21539
CEP295	-0.170168	-0.0841464
CEP295NL	0.568216	-0.446867
CEP41	-0.286862	0.272711
CEP44	-0.121473	0.261355
CEP57	-0.161864	0.236372
CEP57L1	-0.218946	0.188409
CEP68	-0.224332	0.106278
CEP78	0.114026	0.10276
CEP89	0.141612	-0.198629
CER1	-0.528923	-0.388755
CERK	0.180925	0.133876
CERS1	0.76123	-0.243007
CERS2	0.711226	0.202631
CERS4	0.169067	-0.176538
CERS6	-0.488702	0.347008
CERT1	-0.137979	0.392373
CES1	1.86666	0.498502
CES4A	-0.387972	-0.372883
CETN3	0.148202	0.251844
CETP	0.71579	-0.353946
CFAP100	0.808701	-0.292542
CFAP157	0.686588	-0.371293
CFAP20	-0.228683	0.391939
CFAP36	-0.322505	0.341713
CFAP69	-0.451882	0.182517
CFAP70	0.305779	-0.167795
CFAP73	0.534928	-0.388043
CFAP74	-0.273541	-0.400575
CFAP99	0.229328	-0.448716
CFC1	-0.369549	0.310458
CFL1	-0.21567	0.314118
CFP	0.392503	-0.606293
CFTR	-0.362137	0.216972
CGGBP1	0.174188	0.405484
CGN	0.414543	-0.232705
CGNL1	0.677427	-0.397495
CHAD	0.205181	-0.288713
CHAMP1	-0.119765	0.132542
CHCHD10	-0.168463	0.20238
CHCHD3	-0.090156	0.181698
CHCHD6	-0.356662	0.108372
CHCHD7	-0.294754	0.389188
CHD5	-0.243858	-0.328869
CHD7	0.467056	-0.214066
CHD8	-0.0721612	0.0511763
CHDH	0.633215	-0.319322
CHEK2	0.514226	0.181296
CHFR	0.140309	-0.312826
CHGB	-0.747981	0.253213
CHIC1	-0.420555	0.495818
CHIC2	0.167873	0.171055
CHIT1	-0.189335	-0.292219
CHKB	0.306121	-0.453213
CHKB-CPT1B	0.545608	-0.444369
CHL1	-0.608662	0.351214
CHM	-0.342059	0.37304
CHML	-0.747988	0.193891
CHMP3	-0.352291	0.340815
CHMP4B	-0.185589	0.225168
CHMP4C	1.27737	0.530123
CHMP6	0.236473	-0.128126
CHN1	-0.737525	0.466162
CHODL	0.436555	0.623516
CHORDC1	0.282552	0.320136
CHP1	-0.359931	0.285103
CHP2	0.671302	0.905797
CHRD	-0.232116	-0.199048
CHRFAM7A	-0.444214	0.278542
CHRM3	-0.679138	0.192485
CHRM5	0.630249	0.364392
CHRNA7	-0.551852	0.235502
CHRNB1	0.373366	-0.265055
CHRNE	0.233853	-0.264539
CHST12	0.33169	-0.348403
CHST13	-0.52746	-0.319219
CHST8	-0.476164	-0.227949
CHSY1	0.358814	-0.132425
CHTOP	0.0987576	0.211836
CHUK	0.132139	0.213654
CIAO1	-0.101234	0.17315
CIAO2A	0.136358	0.310298
CIAO2B	0.208538	0.23357
CIAO3	0.127091	-0.133128
CIAPIN1	-0.274421	0.228681
CIC	0.267705	-0.240744
CIITA	0.568287	-0.241154
CILP	0.266481	-0.344364
CIPC	0.312134	0.153166
CIR1	-0.162206	0.243877
CISD1	-0.535573	0.531742
CISD2	-0.218104	0.416708
CIT	-0.316456	-0.130748
CITED1	-0.30052	0.294962
CIZ1	0.177896	-0.16
CKAP2	-0.208616	0.339679
CKAP2L	-0.319454	0.388242
CKAP5	-0.217766	0.264651
CKM	0.788827	-0.541547
CKMT2	0.176016	-0.268891
CKS1B	0.427266	0.393078
CLASP2	-0.282312	0.337186
CLASRP	0.361367	-0.360985
CLCA4	1.00949	0.298257
CLCF1	0.411127	-0.721702
CLCN2	0.454712	-0.207164
CLCN3	-0.131956	0.338995
CLCN4	-0.372824	0.3938
CLCN7	0.274768	-0.174524
CLCNKB	0.607927	-0.290227
CLDN11	0.760202	0.803176
CLDN15	0.828762	-0.306558
CLDN16	-0.952133	0.238101
CLDN18	0.542012	-0.207324
CLDN19	0.71534	-0.587385
CLDN3	0.671781	-0.359708
CLDN34	-0.772165	-0.483452
CLDN9	0.301322	-0.432297
CLDND1	0.326372	0.458258
CLDND2	0.329208	-0.157702
CLEC18A	0.386681	-0.57947
CLEC18B	0.868446	-0.667248
CLEC18C	0.522355	-0.441647
CLEC20A	-0.43015	-0.617375
CLEC4E	0.944354	-0.743587
CLEC4G	-0.70997	0.207186
CLEC7A	0.631593	0.515861
CLGN	-0.317543	0.48001
CLIC1	0.971277	0.262322
CLIC2	0.41872	0.296046
CLIC3	0.546402	0.278859
CLIC4	0.701898	0.534075
CLK1	0.353256	0.133096
CLK2	0.191944	-0.108804
CLK3	0.234977	-0.220932
CLK4	-0.117237	0.11222
CLN3	0.450667	-0.403459
CLN5	0.179841	0.0906336
CLN6	0.200195	-0.250963
CLPP	0.180475	0.0953725
CLPX	-0.0852085	0.250955
CLSPN	-0.386838	0.18642
CLTA	-0.134022	0.313548
CLTC	-0.37708	0.460088
CLUL1	-0.421839	0.641455
CLVS1	-0.487099	0.235764
CLVS2	-0.468778	0.395785
CLYBL	0.581361	-0.38058
CMAS	-0.497502	0.46804
CMBL	0.189017	0.223892
CMC2	-0.287596	0.116794
CMIP	-0.270421	-0.0907887
CMPK2	-0.317064	0.154796
CMSS1	-0.373453	0.289457
CMTM1	0.173692	-0.145704
CMTM2	-0.413936	-0.472467
CMTM3	0.293712	-0.414856
CMTM4	0.104581	0.0727283
CMTM6	0.4815	0.186949
CMTR2	0.284762	0.210442
CNDP1	0.639278	0.582807
CNDP2	0.132822	0.145179
CNGA3	0.888604	0.44013
CNGA4	0.269693	-0.421953
CNGB3	-0.450175	0.238194
CNIH1	-0.145546	0.368475
CNKSR1	0.375505	-0.403195
CNKSR2	-0.476774	0.224655
CNMD	0.251851	0.185229
CNN1	1.29402	0.382392
CNN2	1.6395	0.34926
CNN3	0.418365	0.197848
CNNM3	0.328481	-0.185054
CNNM4	-0.0904291	-0.137697
CNOT1	0.0781369	0.171578
CNOT10	-0.0749117	0.0505761
CNOT11	0.143738	0.159589
CNOT2	0.122766	0.251014
CNOT3	0.198641	-0.188894
CNOT4	0.0583007	0.0888473
CNOT6	0.192195	0.0987809
CNOT7	-0.298244	0.4121
CNOT8	0.261908	0.276475
CNOT9	-0.0525646	0.145192
CNPPD1	0.251534	0.112252
CNPY4	0.244065	-0.101978
CNR1	-0.614487	0.353414
CNRIP1	-0.355249	0.269769
CNST	-0.32926	0.493208
CNTD2	0.328125	-0.34654
CNTFR	0.367597	-0.30873
CNTN1	-0.246942	0.349186
CNTN4	-0.508636	0.199009
CNTN5	-0.584176	0.20593
CNTN6	-0.549956	0.212938
CNTNAP2	-0.680136	0.203956
CNTRL	0.184407	-0.185637
CNTROB	0.144068	-0.136487
COA1	-0.15621	0.130114
COA3	-0.165006	0.387814
COA4	0.2058	0.183745
COA5	-0.0977351	0.229905
COA6	-0.252516	0.323595
COA7	-0.345316	0.31539
COASY	0.11673	0.124348
COG2	0.0988156	0.103527
COG3	-0.104352	0.0721185
COG6	-0.310684	0.260871
COL11A1	0.246241	-0.205749
COL13A1	0.331451	-0.274683
COL14A1	1.20063	0.385598
COL1A2	1.51088	0.643196
COL22A1	0.720443	-0.697112
COL23A1	-0.292107	-0.233475
COL24A1	-0.459951	-0.204531
COL25A1	-0.680305	0.562306
COL26A1	-0.676375	-0.213553
COL27A1	1.12576	-0.487967
COL3A1	1.55952	0.600715
COL4A3	0.178265	-0.159233
COL4A5	0.540823	0.4419
COL4A6	1.51241	0.34225
COL5A1	0.457125	-0.373651
COL5A3	0.472459	-0.674974
COL6A1	0.338289	-0.407381
COL6A6	0.180034	0.145433
COL7A1	0.290855	-0.467221
COL8A2	1.2253	0.322525
COLCA2	0.47706	-0.218032
COLEC10	-0.799119	0.269654
COLEC11	-0.391102	-0.611966
COLQ	-0.236046	-0.184935
COMMD6	0.298333	0.468123
COMMD7	-0.129138	0.0628389
COP1	-0.196705	0.166944
COPB2	0.12078	0.312257
COPG1	-0.319358	0.220614
COPG2	-0.534293	0.213918
COPRS	-0.185085	0.443222
COPS2	-0.226456	0.48307
COPS3	-0.299831	0.427861
COPS4	-0.360714	0.511337
COPS7A	-0.362623	0.239438
COPS8	-0.353834	0.414185
COPS9	0.327923	0.317172
COQ10B	-0.234891	0.449718
COQ3	-0.290526	0.438921
COQ4	-0.100678	-0.134459
COQ5	0.145266	0.248248
COQ8B	0.36894	-0.177682
CORO1C	0.21995	0.158153
CORO6	-0.400177	-0.411114
CORT	-0.581551	0.388444
COX11	-0.14208	0.186955
COX17	0.230306	0.495359
COX18	-0.362509	0.332847
COX19	0.204191	-0.221421
COX4I1	-0.135169	0.302074
COX5A	-0.185245	0.386511
COX6C	-0.215406	0.472188
COX7A2L	-0.288075	0.449188
COX7B	-0.292076	0.389341
CP	1.24601	-0.498762
CPA1	0.403814	-0.555782
CPA5	-0.640943	-0.345545
CPE	0.152047	0.144678
CPEB3	-0.292322	0.205963
CPEB4	-0.13677	0.0836281
CPED1	0.807651	0.377397
CPHXL	-0.617866	-0.4207
CPLANE2	0.248182	-0.147956
CPNE3	0.224549	0.131949
CPNE7	-0.368534	-0.338667
CPO	-0.204715	-0.129928
CPOX	0.176303	0.264637
CPPED1	0.266998	0.185057
CPSF1	0.12462	-0.158198
CPSF2	0.170682	0.269171
CPSF3	-0.173116	0.22519
CPSF6	-0.0863026	0.201504
CPT1A	0.466997	-0.285776
CPT1B	0.607822	-0.4473
CPVL	0.682104	0.25467
CPXM1	1.71391	0.665288
CPXM2	0.626688	0.539983
CR2	-1.03052	0.653719
CRABP1	1.41598	0.96237
CRABP2	0.529272	0.563896
CRACR2B	0.473902	-0.523608
CRBN	-0.118971	0.304767
CRCP	-0.0932392	0.109033
CREB1	0.102422	0.174352
CREB3L1	-0.495488	-0.20647
CREB3L4	0.370464	-0.147941
CREBBP	0.293846	-0.178127
CREG2	-0.947972	0.352328
CRHBP	-0.493805	0.513211
CRHR1	-0.429966	-0.4649
CRHR2	-0.330557	-0.365821
CRIM1	0.122319	0.112376
CRIP1	0.235703	-0.65642
CRIP3	0.216703	-0.442299
CRISPLD2	0.791991	-0.292588
CRK	0.225398	0.105118
CRKL	0.0939228	0.0886649
CRLF3	-0.116499	-0.160146
CROCC	0.400103	-0.473895
CROT	-0.199081	0.189703
CRTAC1	-0.39175	0.150083
CRTC1	-0.2559	-0.247942
CRTC2	0.295211	-0.130739
CRTC3	0.330486	-0.102173
CRY1	0.43442	0.273349
CRYAB	0.965669	0.316435
CRYBA4	-0.49296	-0.630678
CRYBG3	0.431813	0.154553
CRYL1	0.11651	0.101648
CRYM	-1.18303	0.416903
CRYZ	0.254227	0.547686
CS	-0.222639	0.216385
CSE1L	-0.163077	0.438778
CSF2RB	0.650089	-0.250693
CSH2	-0.891364	-0.631979
CSNK1A1	0.113075	0.233207
CSNK1E	0.160766	-0.219911
CSNK1G3	-0.168822	0.318954
CSNK2A1	-0.137817	0.154816
CSNKA2IP	-0.993966	0.32942
CSPG4	0.51192	-0.305206
CSRNP2	-0.177555	0.100165
CSRNP3	-0.639226	0.434946
CSRP2	0.519847	0.140962
CSRP3	-0.24763	-0.38884
CST6	1.08996	1.15991
CST7	0.829538	-0.461619
CSTB	0.490018	0.234109
CSTF2	-0.21709	0.105689
CSTF3	-0.179878	0.217027
CTBP2	0.45317	-0.111729
CTBS	0.134417	0.165793
CTC1	0.136026	-0.229298
CTCF	0.160686	0.135814
CTDSP1	0.750649	-0.186432
CTDSP2	0.571904	-0.202793
CTDSPL	0.234703	-0.176431
CTIF	-0.11664	-0.167223
CTNNA1	0.387015	0.192637
CTNNA2	0.209466	0.104757
CTNNB1	0.131004	0.269132
CTNNBIP1	-0.188922	-0.143806
CTNNBL1	0.0717816	0.138752
CTNS	0.787078	-0.227355
CTPS2	0.190069	0.138567
CTSA	0.116856	-0.100205
CTSC	0.375836	0.453088
CTSL	0.211043	0.284257
CTSS	0.560811	0.243251
CTSW	0.435922	-0.496224
CTSZ	0.427651	0.158029
CTXN2	-0.46416	0.306129
CTXN3	-0.819024	0.739633
CUL1	-0.135674	0.234076
CUL2	-0.334038	0.337909
CUL4B	-0.132358	0.342957
CUL5	-0.198811	0.417646
CUL7	0.121791	-0.128601
CUX1	0.134268	-0.101937
CUZD1	0.293802	-0.288921
CWC22	-0.101353	0.187573
CWF19L1	-0.239083	0.220925
CXADR	-0.366655	0.436647
CXCL1	0.950833	-1.18605
CXCL11	-0.597588	-1.73382
CXCL14	-0.353442	0.263578
CXCL2	0.875079	-0.510616
CXCL3	0.849263	-0.383515
CXCL5	0.9326	0.478191
CXCL6	1.71399	0.729915
CXCR3	0.361317	-0.565884
CXorf40A	-0.153818	0.255672
CXorf40B	-0.0876477	0.106723
CXorf56	-0.312568	0.340117
CXorf58	0.417097	0.288854
CXXC1	0.355197	-0.192484
CYB5A	0.153236	0.254207
CYB5B	-0.157478	0.208332
CYB5D1	0.146116	0.188212
CYB5R2	0.606974	0.266858
CYB5RL	0.173175	-0.139698
CYBB	0.415385	0.571717
CYCS	-0.30572	0.406279
CYFIP2	-0.421359	0.13798
CYHR1	0.295729	-0.252965
CYP19A1	0.783304	0.396288
CYP1A1	-0.336302	-0.415201
CYP1B1	0.924768	0.699714
CYP21A2	0.553296	-0.886425
CYP24A1	-0.652777	0.359968
CYP27A1	0.6664	0.211075
CYP2A6	-0.391419	-0.507508
CYP2A7	-0.278544	-0.544077
CYP2R1	-0.139764	0.143811
CYP4A11	-0.685468	-0.414225
CYP4A22	-0.58963	-0.434232
CYP4V2	0.122727	-0.112252
CYP4X1	-0.541989	0.22369
CYP4Z1	-0.412145	-0.243995
CYSRT1	0.407613	-0.463325
CYSTM1	0.549009	0.153828
CYTL1	0.735422	0.392023
CZIB	0.109917	0.154069
D2HGDH	0.349917	-0.191247
DAB2	0.60097	0.39033
DACH1	-0.249994	0.252405
DACH2	-0.821062	0.586596
DAD1	0.34161	0.363766
DAG1	0.305419	-0.103648
DAGLA	-0.264847	-0.302143
DAP3	-0.0938928	0.137412
DARS	0.111406	0.197829
DARS2	0.153872	0.0937176
DAW1	-0.358365	0.291332
DAZAP1	0.26199	-0.172436
DAZAP2	0.156033	0.345905
DBF4	-0.258453	0.212898
DBI	0.583426	0.285515
DBNDD1	-0.285903	-0.223384
DBNDD2	0.374849	0.386649
DBX1	0.663102	-0.481696
DCAF1	0.114088	0.136636
DCAF12	0.345028	0.134373
DCAF12L2	-0.380341	0.274409
DCAF16	-0.316767	0.188068
DCAF17	0.098767	0.23502
DCAF6	-0.373748	0.213378
DCAF7	0.122824	0.113027
DCAF8	-0.149459	0.0713634
DCBLD1	-0.369226	0.154859
DCHS1	0.28547	-0.326961
DCK	-0.156908	0.489951
DCLK1	-0.622864	0.319468
DCLK3	-0.632767	0.411476
DCLRE1A	-0.159408	0.312248
DCLRE1B	0.223305	0.0923349
DCLRE1C	0.102851	0.0683674
DCN	1.02528	0.613311
DCSTAMP	-0.400854	-0.421225
DCTN1	-0.304769	0.120166
DCTN2	-0.180573	0.326118
DCTN3	-0.190125	0.288845
DCTN4	-0.104858	0.290929
DCTN5	-0.182496	0.12009
DCTN6	-0.233288	0.449082
DCTPP1	-0.256294	0.38428
DCUN1D4	-0.168179	0.301096
DCX	-0.542963	0.206954
DDB1	-0.118329	0.188352
DDHD1	-0.347231	0.162984
DDHD2	-0.351536	0.321648
DDI2	-0.167394	0.129831
DDIT4	0.895971	-0.279442
DDIT4L	1.07508	0.224774
DDOST	-0.128195	0.184331
DDRGK1	-0.0990189	-0.0889904
DDX1	-0.352095	0.467305
DDX10	-0.257656	0.155937
DDX17	0.171781	0.139954
DDX20	-0.101617	0.180464
DDX21	0.156569	0.27605
DDX23	0.293545	0.0912396
DDX24	-0.434899	0.340936
DDX25	-0.482452	0.134625
DDX27	0.0902378	-0.144187
DDX28	-0.212169	0.26251
DDX3X	0.212964	0.328175
DDX41	-0.215868	0.0987271
DDX42	-0.085256	0.173231
DDX5	0.0868515	0.203286
DDX51	-0.223207	-0.226919
DDX54	0.114633	0.109042
DDX55	-0.129121	-0.08119
DDX59	0.175873	0.0840373
DECR1	0.133212	0.0935956
DEDD	0.161791	0.0578585
DEK	0.409401	0.304032
DELE1	0.0834334	-0.132867
DENND10	-0.0804723	0.112782
DENND1A	0.107667	-0.208197
DENND1B	-0.143137	0.251806
DENND2A	0.398504	-0.291635
DENND4A	-0.153474	0.170593
DENND4B	0.102125	-0.199884
DENND5B	-0.22794	0.253238
DENND6B	-0.137138	-0.218174
DENR	-0.256302	0.328247
DEPDC1	-0.79451	0.376295
DEPDC4	-0.273825	0.15203
DEPDC5	-0.0992168	-0.0977079
DERA	0.307409	0.212796
DESI2	0.178303	0.185351
DEXI	0.355993	-0.327098
DGAT2	-0.506961	0.208352
DGAT2L6	-0.332447	-0.273239
DGCR8	0.175782	-0.244374
DGKA	-0.171057	-0.173931
DGKB	-0.511556	0.329686
DGKE	-0.393697	0.330788
DGKG	0.123103	-0.165782
DGKH	-0.410995	0.305522
DGKI	-0.65655	0.263261
DGKK	-0.975662	0.992426
DGKZ	-0.313906	-0.298258
DGLUCY	0.136613	-0.146925
DGUOK	-0.145522	0.259345
DHCR24	-0.454535	0.265407
DHDDS	-0.0755138	-0.0635174
DHDH	-0.463333	0.16537
DHODH	0.266235	-0.324508
DHPS	0.37457	-0.314839
DHRS12	0.141545	-0.189022
DHRS9	0.458311	0.485665
DHX29	-0.124967	0.186371
DHX30	-0.0978263	0.0925403
DHX33	-0.155195	0.104933
DHX34	0.341118	-0.456836
DHX36	-0.30974	0.309001
DHX57	-0.34667	0.124161
DIABLO	-0.218878	-0.205545
DIAPH2	-0.176004	0.129568
DIDO1	0.218023	-0.131528
DIO1	0.252791	-0.280568
DIP2A	0.108308	-0.117297
DIP2B	0.223372	0.236009
DIPK1A	-0.175326	0.472567
DIPK1B	-0.177978	-0.102944
DIPK1C	0.62324	0.238802
DIRAS2	-0.785273	0.23041
DIRAS3	-0.22088	0.327988
DIS3	-0.0899637	0.26047
DIS3L2	0.120253	-0.22968
DISP3	0.203304	-0.287489
DIXDC1	0.16409	0.28377
DKC1	0.0971821	0.22548
DLAT	-0.276609	0.416176
DLC1	0.379219	-0.189364
DLD	-0.310845	0.428404
DLEC1	0.963429	-0.304061
DLEU7	-0.354407	0.223551
DLG2	-0.373128	0.197359
DLG3	-0.548187	0.282243
DLG5	0.404036	-0.338098
DLGAP2	-0.639368	-0.26094
DLGAP3	-0.352313	-0.278233
DLGAP4	-0.12626	-0.163963
DLK2	-0.343549	-0.164552
DLL1	0.605307	-0.237198
DLL4	0.442845	-0.419163
DLST	0.104504	0.101815
DLX1	-0.390089	0.186775
DLX5	-0.332608	0.209016
DLX6	-0.540604	0.303058
DMAC1	-0.245867	0.443976
DMAC2L	-0.210349	0.149667
DMD	-0.165353	-0.0939985
DMPK	0.417396	-0.447419
DMRT2	0.399927	0.406572
DMWD	0.120767	-0.281338
DMXL1	-0.149797	0.255519
DMXL2	-0.57254	0.285188
DNAAF2	0.135935	0.129098
DNAAF5	0.162889	-0.268877
DNAH11	1.27115	-0.335148
DNAH6	-0.270222	-0.132372
DNAH9	0.336303	-0.212505
DNAI1	0.21918	-0.235684
DNAJA2	-0.302305	0.452329
DNAJA3	-0.153312	0.195517
DNAJA4	-0.28707	0.140881
DNAJB12	0.160526	-0.0854203
DNAJB14	-0.369792	0.480896
DNAJB6	0.370663	0.16455
DNAJB8	-0.83138	-0.431408
DNAJB9	-0.179335	0.531251
DNAJC10	-0.2139	0.280603
DNAJC12	-0.218906	0.517651
DNAJC16	-0.126189	0.197956
DNAJC17	0.0994144	-0.21146
DNAJC18	-0.344274	0.306468
DNAJC19	-0.193035	0.388175
DNAJC2	0.0633454	0.113203
DNAJC22	0.47552	0.423522
DNAJC24	-0.151426	0.241828
DNAJC25	-0.244754	0.19204
DNAJC27	-0.30685	0.3079
DNAJC3	0.348165	0.305868
DNAJC30	-0.254798	0.0925871
DNAJC4	0.17159	-0.100605
DNAJC5G	-1.28222	-0.607802
DNAJC6	-0.5097	0.405991
DNAJC7	-0.104647	0.22165
DNAJC8	-0.123662	0.342627
DNAJC9	0.152839	0.123325
DNAL1	-0.146795	0.243222
DNASE1	0.361063	-0.345381
DNASE1L2	0.514394	-0.524498
DNASE2	0.230268	0.157833
DNHD1	0.18794	-0.232647
DNLZ	0.449546	-0.578985
DNM1L	-0.46398	0.35042
DNM3	-0.402731	0.391951
DNMBP	0.185789	-0.230597
DNMT1	0.19105	-0.11746
DNTT	0.817189	0.598944
DOCK1	0.481857	-0.223721
DOCK11	0.22997	0.329314
DOCK6	0.647414	-0.497709
DOK3	0.437817	-0.368381
DOK6	-0.574723	0.285946
DOP1A	-0.407249	0.110188
DOT1L	0.48008	-0.366879
DPAGT1	0.123753	0.13915
DPEP2	0.673323	-0.370104
DPF3	0.36132	-0.252439
DPH3	0.161708	0.359806
DPH6	-0.208529	0.166109
DPM3	0.293784	0.389706
DPP10	-0.382829	0.239488
DPP8	-0.315042	0.364077
DPP9	0.296851	-0.179965
DPY19L4	0.273467	0.262723
DPYSL2	0.134989	0.182945
DRAM1	0.627864	0.164721
DRC3	0.187063	-0.323079
DRD1	-0.503772	0.344054
DRD4	0.438661	-0.545061
DRG1	-0.197668	0.329474
DRG2	0.149838	-0.139887
DROSHA	-0.116897	0.0973465
DSC3	2.07285	1.03701
DSCAM	-0.215536	-0.294409
DSCAML1	0.160573	-0.29262
DSG1	-0.346551	0.453606
DSG2	1.55486	1.02403
DSN1	-0.372944	0.251075
DSTYK	-0.16809	0.267075
DTD1	-0.276152	0.293032
DTNA	0.592637	-0.157341
DTWD1	-0.133789	0.160083
DTWD2	-0.179038	0.17917
DTX1	0.235678	-0.19917
DTX2	0.379197	-0.297973
DTX4	-0.335852	-0.0917053
DUS2	-0.109135	-0.0884467
DUS4L	-0.234402	0.275785
DUSP10	0.355566	0.272898
DUSP11	-0.252226	0.124046
DUSP14	-0.333107	0.220024
DUSP18	0.316357	-0.14733
DUSP22	0.15507	0.102477
DUSP23	0.674812	0.335926
DUSP26	-0.306701	0.203386
DUSP3	-0.223559	0.166766
DUSP8	-0.155928	-0.314329
DUXB	-0.590505	-0.356956
DVL1	0.14965	-0.208241
DVL2	0.316966	-0.199181
DYDC2	-0.606736	0.519829
DYM	-0.0713173	0.131616
DYNC1H1	-0.207868	0.130982
DYNC1I1	-0.727428	0.330368
DYNC1LI1	-0.326133	0.362851
DYNLT1	0.348709	0.103066
DYNLT3	-0.573087	0.620626
DYRK1B	-0.202664	-0.118134
DZIP1L	0.552123	-0.313053
DZIP3	-0.412918	0.239797
E2F3	-0.327832	0.122301
E2F4	0.296016	-0.118179
E4F1	0.187715	-0.263834
EAF1	-0.266593	0.254706
EAPP	-0.206272	0.39644
EARS2	-0.192271	0.0782067
EBAG9	-0.11601	0.341037
EBF2	0.627952	0.481251
EBF3	-0.202345	-0.385167
EBF4	0.529486	-0.284016
EBNA1BP2	-0.443361	0.390966
EBP	-0.345474	0.196003
EBPL	0.21893	0.352163
ECD	-0.130162	0.156801
ECE1	0.580567	-0.208159
ECHDC2	0.486591	-0.332716
ECM2	0.864307	0.261503
ECPAS	-0.150592	0.1812
ECRG4	0.636631	0.544502
EDC3	0.116915	-0.117223
EDEM1	-0.182175	0.0696562
EDIL3	0.228195	0.624481
EDN1	0.499673	0.348331
EDNRA	0.601137	0.221113
EDRF1	-0.190384	0.104425
EEF1A1	0.436617	0.309861
EEF1AKMT2	-0.366068	0.18187
EEF1E1	-0.325146	0.517961
EEF2K	0.28564	-0.172268
EEF2KMT	0.261363	-0.138214
EFCAB10	-0.178359	0.150833
EFCAB2	0.220838	-0.282654
EFCAB5	-0.149035	-0.159615
EFCAB6	-0.110984	-0.204408
EFCAB7	-0.241864	0.192335
EFEMP2	0.624558	-0.289185
EFHC2	0.300005	0.144778
EFHD1	0.896105	0.226176
EFNB3	-0.595272	0.233657
EFR3A	-0.228221	0.424107
EFTUD2	-0.144115	0.143672
EGF	0.190986	0.16525
EGFR	0.595995	-0.232635
EGLN2	0.244039	-0.336351
EHBP1	-0.176089	0.242471
EHD3	-0.438004	0.13769
EHF	0.53486	0.434253
EHMT1	0.293626	-0.312977
EHMT2	-0.166272	-0.122639
EID1	-0.204945	0.493022
EID2	-0.275131	0.418681
EID2B	-0.667745	0.319354
EIF1	0.119393	0.352787
EIF1AX	-0.289866	0.438753
EIF1B	-0.253537	0.498516
EIF2AK1	-0.136072	0.238453
EIF2AK2	-0.129538	0.27262
EIF2AK4	-0.0795326	0.116911
EIF2B1	-0.131889	0.114879
EIF2B2	0.136775	0.116684
EIF2B3	-0.192276	0.148897
EIF2S1	-0.234459	0.469672
EIF3A	0.0860862	0.0804534
EIF3F	0.132095	0.134503
EIF3G	0.253231	0.151117
EIF3M	-0.230355	0.352457
EIF4A1	0.222345	-0.162494
EIF4A2	-0.429355	0.669635
EIF4E	-0.446963	0.319426
EIF4E2	-0.191791	0.220835
EIF4E3	-0.381073	0.373814
EIF4EBP2	0.301067	-0.104246
EIF4ENIF1	-0.0530492	0.0711603
EIF4G3	-0.141367	0.11778
EIF4H	-0.197871	0.269405
EIF5A	-0.224795	0.276148
EIF5A2	-0.467097	0.512854
ELAVL2	-0.696031	0.381863
ELAVL3	-0.168119	-0.0930769
ELAVL4	-0.692535	0.21695
ELF3	-0.509693	-0.558463
ELK4	0.247028	0.117691
ELL	0.15867	-0.154477
ELMO1	-0.162019	0.224836
ELMO3	0.210042	-0.644898
ELMOD1	-0.704954	0.328061
ELMOD3	0.302499	-0.0887696
ELMSAN1	0.179445	-0.156544
ELOA2	0.42233	-0.38727
ELOC	-0.286144	0.395998
ELOVL1	0.463408	0.301887
ELOVL3	-0.600183	-0.356436
ELOVL4	-0.613915	0.397376
ELOVL5	0.251322	0.276643
ELOVL6	-0.403872	0.261158
ELP2	-0.182116	0.179884
ELP3	-0.17215	0.245512
ELP4	0.129743	0.128003
EMB	-0.196184	0.355584
EMC1	-0.167626	0.140704
EMC2	0.145809	0.318987
EMC3	-0.124778	0.261624
EMC4	-0.176199	0.394412
EMC8	0.100538	0.0985231
EMC9	-0.267481	0.336328
EMG1	0.224046	0.0864587
EMID1	0.526936	-0.354326
EMILIN2	0.499776	-0.217808
EML1	-0.159413	0.19373
EML4	-0.127557	0.103518
EML5	-0.157755	0.156699
EML6	-0.467797	-0.163339
EMP3	1.15769	0.393225
ENC1	-0.750613	0.310594
ENDOD1	0.186714	0.405996
ENDOV	-0.126901	-0.113312
ENGASE	0.344904	-0.367294
ENO2	-0.693989	0.324439
ENOPH1	-0.276337	0.427659
ENOX2	0.276117	0.291538
ENPP1	0.628585	0.211582
ENPP2	0.546079	0.60793
ENPP5	-0.466198	0.431599
ENPP6	0.712519	0.864054
ENSA	-0.269908	0.182224
ENTPD3	-0.504871	0.299238
ENTPD4	-0.239006	0.206938
ENTR1	0.221354	-0.167632
ENY2	-0.157757	0.346068
EP300	0.205266	-0.0953597
EPB41L3	-0.498293	0.252747
EPC1	0.110576	0.142205
EPDR1	-0.534248	0.416231
EPG5	-0.116134	0.048934
EPHA10	-0.577507	-0.200868
EPHA4	-0.460196	0.269327
EPHA5	-0.872437	0.30595
EPHB2	-0.133562	-0.167166
EPHX1	0.551873	-0.211702
EPHX4	-0.541275	0.303175
EPM2AIP1	-0.355785	0.421191
EPN2	0.208523	-0.202767
EPS15	-0.218376	0.317489
[truncated: 5,287 more rows]
