# Supplementary material for: Aberrant Splicing Signatures Underpin Oligodendrocyte Damage in ALS and Neuron Loss in FTD
Source: Adv Sci (Weinh). 2026 Feb 4;13(17):e14886. doi: 10.1002/advs.202514886 (PMC13042764; doi:10.1002/advs.202514886)
Supplement: Supplementary file 3 — Supporting File 3: advs73895‐sup‐0003‐TableS7.xlsx. [file ADVS-13-e14886-s001.xlsx]

## Sheet: ALS
Supplementary Table S7. Genome coordinates of ALS oligodendrocyte-specific aberrant splicing junctions.
Chromosome	Start	End	Gene	Score	Strand
chr17	68875351	68876369	ABCA8	.	-
chr17	68882704	68883791	ABCA8	.	-
chr11	67418931	67419776	CARNS1	.	+
chr11	67419597	67420979	CARNS1	.	+
chr11	49206172	49208558	FOLH1	.	-
chr9	110942168	110999393	LPAR1	.	-
chr11	61770532	61771500	MYRF	.	+
chr11	61780290	61780960	MYRF	.	+
chr18	10735330	10736604	PIEZO2	.	-
chr8	52133301	52137421	ST18	.	-
chr8	52137483	52137706	ST18	.	-
chr8	52164090	52166852	ST18	.	-
chr8	52180312	52191387	ST18	.	-
chr8	52212109	52230032	ST18	.	-
chr8	52212109	52409328	ST18	.	-
chr8	52230077	52248479	ST18	.	-
chr8	52246664	52248479	ST18	.	-
chr8	52246664	52249358	ST18	.	-
chr8	52246761	52254250	ST18	.	-
chr17	68869796	68875172	ABCA8	.	-
chr7	36406570	36410514	ANLN	.	+
chr11	67420302	67420609	CARNS1	.	+
chr11	67421219	67423417	CARNS1	.	+
chr11	67421219	67424362	CARNS1	.	+
chr3	170423327	170432279	CLDN11	.	+
chr8	119617015	119617164	ENPP2	.	-
chr6	29667924	29671422	MOG	.	+
chr11	61770758	61771500	MYRF	.	+
chrX	50695937	50813993	SHROOM4	.	-
chr8	52230077	52381278	ST18	.	-
chr4	114599057	114622879	UGT8	.	+

## Sheet: FTD
Supplementary Table S7. Genome coordinates of FTD neuron-specific aberrant splicing junctions.
Chromosome	Start	End	Gene	Score	Strand
chr7	45610497	45612921	ADCY1	.	+
chr7	45610497	45657727	ADCY1	.	+
chr2	70663735	70671567	ADD2	.	-
chr2	70671600	70672878	ADD2	.	-
chr2	70696396	70706226	ADD2	.	-
chr2	70713184	70767604	ADD2	.	-
chr7	38432102	38432189	AMPH	.	-
chr7	38461411	38465467	AMPH	.	-
chr7	38494527	38534931	AMPH	.	-
chr11	26635070	26636887	ANO3	.	+
chr17	12896511	12915900	ARHGAP44	.	+
chr17	12944196	12949649	ARHGAP44	.	+
chr17	12952581	12955749	ARHGAP44	.	+
chr17	12980233	12990032	ARHGAP44	.	+
chr19	41969529	41970185	ATP1A3	.	-
chr19	41978326	41981502	ATP1A3	.	-
chr2	60462424	60545971	BCL11A	.	-
chr12	120660339	120661071	CABP1	.	+
chr9	137913271	137917241	CACNA1B	.	+
chr9	137986854	138003807	CACNA1B	.	+
chr9	138004198	138006767	CACNA1B	.	+
chr9	138047033	138049209	CACNA1B	.	+
chr9	138112505	138112753	CACNA1B	.	+
chr16	24256965	24293744	CACNG3	.	+
chr5	150250309	150251750	CAMK2A	.	-
chr7	44220901	44222117	CAMK2B	.	-
chr7	44231054	44234639	CAMK2B	.	-
chr7	44231055	44232821	CAMK2B	.	-
chr7	44232867	44234389	CAMK2B	.	-
chr7	44234462	44234638	CAMK2B	.	-
chr7	44234679	44240707	CAMK2B	.	-
chr7	44239664	44240706	CAMK2B	.	-
chr7	44242517	44243250	CAMK2B	.	-
chr7	44242518	44242559	CAMK2B	.	-
chr7	44254607	44258490	CAMK2B	.	-
chr7	44258610	44258872	CAMK2B	.	-
chr7	44263106	44263226	CAMK2B	.	-
chr5	111252344	111344024	CAMK4	.	+
chr5	111344102	111364943	CAMK4	.	+
chr5	111344102	111376860	CAMK4	.	+
chr5	111344102	111446686	CAMK4	.	+
chr5	111374912	111394710	CAMK4	.	+
chr5	111394782	111399308	CAMK4	.	+
chr5	111394782	111449129	CAMK4	.	+
chr5	111394782	111473311	CAMK4	.	+
chr5	111394782	111478381	CAMK4	.	+
chr5	111449203	111478381	CAMK4	.	+
chr5	111449203	111482785	CAMK4	.	+
chr5	111482937	111484030	CAMK4	.	+
chr6	17463073	17507057	CAP2	.	+
chr6	17508900	17513849	CAP2	.	+
chr6	17513954	17540973	CAP2	.	+
chr2	56184870	56185059	CCDC85A	.	+
chr2	56193444	56384266	CCDC85A	.	+
chr2	56342955	56372209	CCDC85A	.	+
chr5	19612601	19707256	CDH18	.	-
chr5	19981174	20255444	CDH18	.	-
chr5	19981178	20575462	CDH18	.	-
chr5	20338239	20575462	CDH18	.	-
chr5	20373629	20575462	CDH18	.	-
chr5	20488449	20575462	CDH18	.	-
chr5	20493341	20575462	CDH18	.	-
chr18	37321881	37331378	CELF4	.	-
chr18	37519451	37565356	CELF4	.	-
chr18	37519963	37565356	CELF4	.	-
chr19	3278110	3278213	CELF5	.	+
chr19	3278316	3281199	CELF5	.	+
chr19	3284964	3290231	CELF5	.	+
chr19	3284964	3290272	CELF5	.	+
chr19	3286025	3286224	CELF5	.	+
chr1	6149353	6151032	CHD5	.	-
chr12	119710620	119711049	CIT	.	-
chr12	119711093	119712178	CIT	.	-
chr12	119713294	119714197	CIT	.	-
chr12	119728684	119730495	CIT	.	-
chr12	119742464	119742732	CIT	.	-
chr12	119785065	119799280	CIT	.	-
chr12	119799519	119803206	CIT	.	-
chr6	123048732	123063674	CLVS2	.	+
chr5	175861763	175878652	CPLX2	.	+
chr5	175878571	175878652	CPLX2	.	+
chr5	175879083	175879732	CPLX2	.	+
chr3	131723625	132034567	CPNE4	.	-
chr9	87646014	87647305	DAPK1	.	+
chr9	87647403	87647771	DAPK1	.	+
chr9	87686739	87686844	DAPK1	.	+
chr13	35808320	35810835	DCLK1	.	-
chr13	35839176	35850695	DCLK1	.	-
chr2	84709546	84713095	DNAH6	.	+
chr18	69739103	69841244	DOK6	.	+
chr12	63666564	63668057	DPY19L2	.	-
chr9	23762249	23779237	ELAVL2	.	-
chr1	50104000	50144957	ELAVL4	.	+
chr1	50110932	50144957	ELAVL4	.	+
chr1	50120016	50144957	ELAVL4	.	+
chr2	221436608	221442829	EPHA4	.	-
chr2	221443606	221455547	EPHA4	.	-
chr2	221443606	221457866	EPHA4	.	-
chr2	221482690	221563731	EPHA4	.	-
chrX	12495069	12498680	FRMPD4	.	+
chr9	109147189	109166901	FRRS1L	.	-
chr5	133220968	133224190	FSTL4	.	-
chr5	133270663	133312654	FSTL4	.	-
chr5	133360937	133400738	FSTL4	.	-
chr5	133400986	133603858	FSTL4	.	-
chr11	117838278	117839780	FXYD6	.	-
chr11	117842028	117842107	FXYD6	.	-
chr9	98542043	98563409	GABBR2	.	-
chr5	161849035	161850796	GABRA1	.	+
chr5	161893763	161897436	GABRA1	.	+
chr4	46992946	46993380	GABRA4	.	-
chr5	161336769	161459624	GABRB2	.	-
chr5	161366944	161410975	GABRB2	.	-
chr5	161411057	161545227	GABRB2	.	-
chr15	26616060	26621314	GABRB3	.	-
chr15	26621534	26624208	GABRB3	.	-
chr15	26642528	26772402	GABRB3	.	-
chr2	170826086	170829361	GAD1	.	+
chr2	170829497	170833875	GAD1	.	+
chr2	170836883	170842569	GAD1	.	+
chr2	170846063	170849286	GAD1	.	+
chr10	26223624	26223887	GAD2	.	+
chr9	72114833	72195500	GDA	.	+
chr9	72195588	72196601	GDA	.	+
chr9	72196641	72202571	GDA	.	+
chr9	72199208	72202571	GDA	.	+
chr9	72250841	72254804	GDA	.	+
chr5	153490970	153646928	GRIA1	.	+
chr5	153802968	153811025	GRIA1	.	+
chr9	137163297	137163652	GRIN1	.	+
chr9	137164987	137165186	GRIN1	.	+
chr12	13570017	13608603	GRIN2B	.	-
chr6	146434008	146434662	GRM1	.	+
chr11	106934836	106939460	GUCY1A2	.	-
chr11	106940178	106966357	GUCY1A2	.	-
chr7	43360980	43365107	HECW1	.	+
chr7	43360980	43438003	HECW1	.	+
chr5	79397637	79450990	HOMER1	.	-
chr7	8128142	8143875	ICA1	.	-
chr7	8138881	8141765	ICA1	.	-
chr7	8156937	8156960	ICA1	.	-
chr7	8158652	8213439	ICA1	.	-
chr3	4494506	4627763	ITPR1	.	+
chr3	4652218	4658124	ITPR1	.	+
chr3	4711868	4725546	ITPR1	.	+
chr3	4711868	4727123	ITPR1	.	+
chr3	4711868	4733088	ITPR1	.	+
chr3	4735354	4737179	ITPR1	.	+
chr3	4775442	4779550	ITPR1	.	+
chr3	4814431	4830947	ITPR1	.	+
chr8	72919667	72935935	KCNB2	.	+
chr12	75043241	75048192	KCNC2	.	-
chr12	75208002	75208295	KCNC2	.	-
chr6	73077887	73111308	KCNQ5	.	+
chr6	73120577	73129793	KCNQ5	.	+
chr1	196331261	196333763	KCNT2	.	-
chr1	196340570	196373140	KCNT2	.	-
chr1	196398671	196404132	KCNT2	.	-
chr10	24118921	24219626	KIAA1217	.	+
chr10	24381067	24384309	KIAA1217	.	+
chr10	24470393	24473228	KIAA1217	.	+
chr2	23523938	23562152	KLHL29	.	+
chr12	80842128	80845730	LIN7A	.	-
chr9	28921811	28947818	LINGO2	.	-
chr4	53508227	53573623	LNX1	.	-
chr14	41742703	41766854	LRFN5	.	+
chr5	94705203	94708512	MCTP1	.	-
chr5	94799132	94847892	MCTP1	.	-
chr5	94868452	94871315	MCTP1	.	-
chr5	94870511	94870872	MCTP1	.	-
chr11	12110726	12116715	MICAL2	.	+
chr11	12116916	12162079	MICAL2	.	+
chr11	12162419	12208023	MICAL2	.	+
chr11	12221759	12223411	MICAL2	.	+
chr11	12236245	12239393	MICAL2	.	+
chr11	12239585	12243987	MICAL2	.	+
chr11	12239585	12249184	MICAL2	.	+
chr11	12239585	12256785	MICAL2	.	+
chr11	12243401	12243987	MICAL2	.	+
chr11	12249246	12256785	MICAL2	.	+
chr11	12258556	12262480	MICAL2	.	+
chr6	54019091	54121447	MLIP	.	+
chr6	54019091	54124473	MLIP	.	+
chr13	29100970	29242297	MTUS2	.	+
chr2	2172988	2270974	MYT1L	.	-
chr4	118105105	118138054	NDST3	.	+
chr4	118111679	118114806	NDST3	.	+
chr4	118128349	118138054	NDST3	.	+
chr4	118224673	118237046	NDST3	.	+
chr4	118240694	118253499	NDST3	.	+
chr3	27367562	27369225	NEK10	.	-
chr11	20669778	20674489	NELL1	.	+
chr11	20783830	20885444	NELL1	.	+
chr12	44777314	44779849	NELL2	.	-
chr18	72748164	72750062	NETO1	.	-
chr18	72865241	72865573	NETO1	.	-
chr18	72866915	72867052	NETO1	.	-
chr2	232884102	232885280	NGEF	.	-
chr2	232888107	232888705	NGEF	.	-
chr2	232888872	232891358	NGEF	.	-
chr2	232927186	232970214	NGEF	.	-
chr1	183261303	183286662	NMNAT2	.	-
chr1	183290525	183292790	NMNAT2	.	-
chr1	183293793	183304670	NMNAT2	.	-
chr1	183293793	183415141	NMNAT2	.	-
chr1	183402792	183418183	NMNAT2	.	-
chr1	183415276	183418183	NMNAT2	.	-
chr1	101825268	101830672	OLFM3	.	-
chr1	101837025	101967520	OLFM3	.	-
chr1	101967580	101996748	OLFM3	.	-
chrX	110993482	111123077	PAK3	.	+
chrX	111195877	111196467	PAK3	.	+
chr8	22227025	22227168	PHYHIP	.	-
chr11	125235115	125239616	PKNOX2	.	+
chr11	125239728	125331819	PKNOX2	.	+
chr7	132168572	132173702	PLXNA4	.	-
chr7	132173869	132174778	PLXNA4	.	-
chr7	132485013	132489292	PLXNA4	.	-
chr7	132508779	132645928	PLXNA4	.	-
chr17	58972275	58979974	PPM1E	.	+
chr7	579056	579256	PRKAR1B	.	-
chr7	596304	596816	PRKAR1B	.	-
chr7	596304	602553	PRKAR1B	.	-
chr7	711527	727655	PRKAR1B	.	-
chr7	107091885	107121952	PRKAR2B	.	+
chr7	107157049	107159449	PRKAR2B	.	+
chr8	27420744	27430093	PTK2B	.	+
chr8	27422383	27429936	PTK2B	.	+
chr8	27431219	27431398	PTK2B	.	+
chr8	27431274	27431398	PTK2B	.	+
chr8	27436348	27436925	PTK2B	.	+
chr8	27452109	27453114	PTK2B	.	+
chr12	15322988	15483974	PTPRO	.	+
chr12	70639672	70656704	PTPRR	.	-
chr12	70754301	70754585	PTPRR	.	-
chr12	70764778	70788816	PTPRR	.	-
chr20	42079433	42081828	PTPRT	.	-
chr20	42082036	42085373	PTPRT	.	-
chr20	42082036	42090284	PTPRT	.	-
chr20	42082036	42090579	PTPRT	.	-
chr20	42090937	42106746	PTPRT	.	-
chr20	42090937	42106801	PTPRT	.	-
chr20	42313888	42315723	PTPRT	.	-
chr20	42678159	42740401	PTPRT	.	-
chr20	42791466	42837393	PTPRT	.	-
chr20	42791466	42859004	PTPRT	.	-
chr5	58583313	58617643	RAB3C	.	+
chr5	58647711	58726002	RAB3C	.	+
chr5	58718678	58726002	RAB3C	.	+
chr17	79101644	79106651	RBFOX3	.	-
chr17	79179799	79235766	RBFOX3	.	-
chr17	79307824	79312364	RBFOX3	.	-
chr17	79307824	79438739	RBFOX3	.	-
chr17	79482598	79603761	RBFOX3	.	-
chr1	163072143	163072395	RGS4	.	+
chr1	163072866	163074321	RGS4	.	+
chr14	71932233	72352095	RGS6	.	+
chr14	71932941	72352095	RGS6	.	+
chr14	71964875	72292287	RGS6	.	+
chr14	72472953	72474629	RGS6	.	+
chr14	72540094	72563983	RGS6	.	+
chr5	64594857	64598367	RGS7BP	.	+
chr12	130407829	130411192	RIMBP2	.	-
chr12	130505905	130506648	RIMBP2	.	-
chr12	130505972	130506648	RIMBP2	.	-
chr12	112792263	112792803	RPH3A	.	+
chr12	112813385	112828301	RPH3A	.	+
chr12	112865584	112865797	RPH3A	.	+
chr12	112867598	112868430	RPH3A	.	+
chr12	112870039	112874785	RPH3A	.	+
chr2	165195199	165295773	SCN2A	.	+
chr2	165239528	165295773	SCN2A	.	+
chr2	165239640	165290630	SCN2A	.	+
chr2	165241114	165295773	SCN2A	.	+
chr2	165243824	165295773	SCN2A	.	+
chr2	165245448	165295773	SCN2A	.	+
chr2	165308794	165310323	SCN2A	.	+
chr2	165315758	165320240	SCN2A	.	+
chr2	165320364	165323156	SCN2A	.	+
chr2	165328539	165331329	SCN2A	.	+
chr2	165329351	165331330	SCN2A	.	+
chr2	165342469	165354192	SCN2A	.	+
chr2	165344702	165354192	SCN2A	.	+
chr2	165344911	165365143	SCN2A	.	+
chr2	165365263	165366413	SCN2A	.	+
chr2	165366551	165367217	SCN2A	.	+
chr2	165367371	165386746	SCN2A	.	+
chr2	165370299	165374685	SCN2A	.	+
chr2	165374966	165380592	SCN2A	.	+
chr2	165374966	165381100	SCN2A	.	+
chr2	165374966	165386746	SCN2A	.	+
chr2	165377650	165380704	SCN2A	.	+
chr2	165377650	165381100	SCN2A	.	+
chr2	165377650	165386746	SCN2A	.	+
chr2	165091299	165130045	SCN3A	.	-
chr2	165162828	165163802	SCN3A	.	-
chr9	17579287	17786381	SH3GL2	.	+
chr9	17653881	17747066	SH3GL2	.	+
chr9	17747134	17761209	SH3GL2	.	+
chr9	17761509	17789392	SH3GL2	.	+
chr20	46036795	46040373	SLC12A5	.	+
chr20	46037385	46038224	SLC12A5	.	+
chr19	49432647	49432811	SLC17A7	.	-
chr2	161624566	161651045	SLC4A10	.	+
chr2	161624566	161755792	SLC4A10	.	+
chr2	161867945	161872293	SLC4A10	.	+
chr2	161905887	161919680	SLC4A10	.	+
chr2	161950848	161958487	SLC4A10	.	+
chr2	161958555	161964146	SLC4A10	.	+
chr10	97047834	97048955	SLIT1	.	-
chr10	97062030	97063455	SLIT1	.	-
chr5	168708121	168710895	SLIT3	.	-
chr5	169251459	169251770	SLIT3	.	-
chr5	176620549	176621214	SNCB	.	-
chr5	176620844	176621126	SNCB	.	-
chr5	176626246	176626398	SNCB	.	-
chr4	185607349	185611780	SORBS2	.	-
chr4	185646071	185646668	SORBS2	.	-
chr4	185662242	185666171	SORBS2	.	-
chr4	185775366	185775702	SORBS2	.	-
chr10	106597450	106611911	SORCS1	.	-
chr10	106600721	106607166	SORCS1	.	-
chr7	76202067	76216789	SRRM3	.	+
chr7	76216866	76235028	SRRM3	.	+
chr7	76248289	76254985	SRRM3	.	+
chr7	76248289	76255876	SRRM3	.	+
chr7	76259397	76259906	SRRM3	.	+
chr7	76264815	76267258	SRRM3	.	+
chr7	76283101	76283524	SRRM3	.	+
chr7	76283621	76285615	SRRM3	.	+
chr12	118982013	119082529	SRRM4	.	+
chr12	119029802	119102236	SRRM4	.	+
chr12	119082839	119102236	SRRM4	.	+
chr12	119125641	119126310	SRRM4	.	+
chr12	119155185	119156495	SRRM4	.	+
chr18	46686286	46756378	ST8SIA5	.	-
chr18	46688919	46691640	ST8SIA5	.	-
chr8	79611214	79616822	STMN2	.	+
chr8	79631437	79636802	STMN2	.	+
chr8	79655062	79663580	STMN2	.	+
chr8	79663661	79664815	STMN2	.	+
chr1	223264564	223264630	SUSD4	.	-
chr1	223268675	223289123	SUSD4	.	-
chr1	223289277	223292439	SUSD4	.	-
chr15	91252520	91260320	SV2B	.	+
chr15	91281861	91283977	SV2B	.	+
chr8	109619039	109644636	SYBU	.	-
chrX	47574448	47582421	SYN1	.	-
chr3	12004928	12141905	SYN2	.	+
chr3	12141996	12151237	SYN2	.	+
chr3	12146967	12151237	SYN2	.	+
chr3	12169906	12187369	SYN2	.	+
chr22	32518334	32528874	SYN3	.	-
chr22	32529008	32538036	SYN3	.	-
chr22	32865004	32931390	SYN3	.	-
chr14	62075391	62079340	SYT16	.	+
chr14	62079428	62080834	SYT16	.	+
chr11	61527135	61527915	SYT7	.	-
chr11	61528185	61530838	SYT7	.	-
chr11	61533124	61533204	SYT7	.	-
chr4	182680349	182681814	TENM3	.	+
chr12	54950390	54962431	TESPA1	.	-
chr2	39666374	39666753	TMEM178A	.	+
chr2	39697918	39704081	TMEM178A	.	+
chr2	39711675	39717010	TMEM178A	.	+
chr12	72286954	72469758	TRHDE	.	+
chr8	15673836	15743446	TUSC3	.	+
chr8	15743612	15764203	TUSC3	.	+
chr8	15748277	15748375	TUSC3	.	+
chr19	17618962	17624829	UNC13A	.	-
chr19	17630750	17631476	UNC13A	.	-
chr19	17641556	17642414	UNC13A	.	-
chr19	17642541	17642845	UNC13A	.	-
chr9	93186532	93229696	WNK2	.	+
chr9	93268746	93268840	WNK2	.	+
chr9	93268746	93278062	WNK2	.	+
chr9	93268950	93288788	WNK2	.	+
chr9	93290047	93292491	WNK2	.	+
chr9	93298013	93299070	WNK2	.	+
chr9	93299261	93307131	WNK2	.	+
chr9	93307195	93308328	WNK2	.	+
chr2	179544969	179576116	ZNF385B	.	-
chr2	179544969	179594426	ZNF385B	.	-
chr7	45703746	45704499	ADCY1	.	+
chr2	70674825	70675011	ADD2	.	-
chr7	38394214	38422421	AMPH	.	-
chr7	38426986	38429056	AMPH	.	-
chr7	38429577	38432189	AMPH	.	-
chr17	12965330	12973302	ARHGAP44	.	+
chr17	12974310	12984531	ARHGAP44	.	+
chr17	12985263	12990032	ARHGAP44	.	+
chr12	120650682	120659878	CABP1	.	+
chr12	120659813	120660196	CABP1	.	+
chr5	150223217	150228055	CAMK2A	.	-
chr5	150223218	150228054	CAMK2A	.	-
chr5	150247815	150250225	CAMK2A	.	-
chr5	150253546	150256766	CAMK2A	.	-
chr5	150253547	150254209	CAMK2A	.	-
chr5	150254334	150256572	CAMK2A	.	-
chr7	44234680	44239588	CAMK2B	.	-
chr5	111401390	111446686	CAMK4	.	+
chr6	17543143	17551445	CAP2	.	+
chr18	72539814	72541804	CBLN2	.	-
chr5	19531146	19543869	CDH18	.	-
chr5	19571832	19582282	CDH18	.	-
chr1	239629539	239632224	CHRM3	.	+
chr12	119708318	119710540	CIT	.	-
chr12	119718861	119720478	CIT	.	-
chr12	119735357	119752050	CIT	.	-
chr3	139935777	140175951	CLSTN2	.	+
chr3	74365702	74369889	CNTN3	.	-
chr5	175809068	175809333	CPLX2	.	+
chr13	35947457	35979194	DCLK1	.	-
chr1	50145197	50195561	ELAVL4	.	+
chr5	74629993	74634683	ENC1	.	-
chr4	65490712	65601641	EPHA5	.	-
chr6	93258284	93263860	EPHA7	.	-
chr5	133393955	133400738	FSTL4	.	-
chr9	98389004	98406081	GABBR2	.	-
chr9	98394255	98453981	GABBR2	.	-
chr9	98496514	98538546	GABBR2	.	-
chr5	161865788	161875560	GABRA1	.	+
chr15	26621534	26642433	GABRB3	.	-
chr15	26621534	26716614	GABRB3	.	-
chr2	170854022	170858804	GAD1	.	+
chr11	106708666	106746551	GUCY1A2	.	-
chr5	45353246	45461846	HCN1	.	-
chr7	8235940	8262440	ICA1	.	-
chr3	4645734	4652123	ITPR1	.	+
chr3	4710622	4711757	ITPR1	.	+
chr3	4711868	4727126	ITPR1	.	+
chr2	154699590	154709603	KCNJ3	.	+
chr6	73124512	73129793	KCNQ5	.	+
chr6	73124512	73190573	KCNQ5	.	+
chr6	73129849	73133421	KCNQ5	.	+
chr6	73190704	73194452	KCNQ5	.	+
chr10	24381067	24382203	KIAA1217	.	+
chr5	94779163	94868333	MCTP1	.	-
chr11	12216319	12221644	MICAL2	.	+
chr11	12227131	12239436	MICAL2	.	+
chr2	1892287	1903120	MYT1L	.	-
chr2	1943334	1997191	MYT1L	.	-
chr4	118105105	118111558	NDST3	.	+
chr4	118224673	118233012	NDST3	.	+
chr11	20674572	20677932	NELL1	.	+
chr12	44523484	44607169	NELL2	.	-
chr12	44532681	44607169	NELL2	.	-
chr17	80475719	80476002	NPTX1	.	-
chr1	101806182	101812410	OLFM3	.	-
chrX	111217013	111220358	PAK3	.	+
chr8	22220854	22221012	PHYHIP	.	-
chr12	42472564	42483376	PRICKLE1	.	-
chr7	607452	636480	PRKAR1B	.	-
chr7	107122004	107140847	PRKAR2B	.	+
chr8	27380792	27397548	PTK2B	.	+
chr20	42106932	42107242	PTPRT	.	-
chr3	133885665	133895397	RAB6B	.	-
chr17	2892147	2905284	RAP1GAP2	.	+
chr17	2905368	2963430	RAP1GAP2	.	+
chr17	2940078	2957759	RAP1GAP2	.	+
chr17	2957794	2963430	RAP1GAP2	.	+
chr17	79101645	79103161	RBFOX3	.	-
chr17	79115748	79144909	RBFOX3	.	-
chr5	64506789	64575774	RGS7BP	.	+
chr12	112792950	112828301	RPH3A	.	+
chr2	165296302	165297017	SCN2A	.	+
chr2	165309256	165309352	SCN2A	.	+
chr2	165331568	165344555	SCN2A	.	+
chr2	165092524	165094186	SCN3A	.	-
chr9	17747134	17786381	SH3GL2	.	+
chr3	113585270	113601588	SIDT1	.	+
chr3	113603150	113603560	SIDT1	.	+
chr20	46038330	46040373	SLC12A5	.	+
chr19	49431142	49432519	SLC17A7	.	-
chr19	49433864	49433960	SLC17A7	.	-
chr2	161901011	161905642	SLC4A10	.	+
chr2	161902164	161904004	SLC4A10	.	+
chr2	161942897	161974249	SLC4A10	.	+
chr2	161976876	161983179	SLC4A10	.	+
chr10	97002948	97004068	SLIT1	.	-
chr10	97048850	97048915	SLIT1	.	-
chr4	185690611	185734099	SORBS2	.	-
chr4	185775366	185894297	SORBS2	.	-
chr7	76260034	76260874	SRRM3	.	+
chr18	46682064	46756378	ST8SIA5	.	-
chr18	46704664	46718818	ST8SIA5	.	-
chr1	223363938	223364057	SUSD4	.	-
chr1	149906856	149908042	SV2A	.	-
chr15	91100363	91216909	SV2B	.	+
chr15	91100363	91251819	SV2B	.	+
chr15	91281861	91289521	SV2B	.	+
chr3	12148691	12151237	SYN2	.	+
chr3	12169906	12178359	SYN2	.	+
chr22	32931481	33058292	SYN3	.	-
chr4	182743419	182751803	TENM3	.	+
chr11	119419431	119420051	THY1	.	-
chr8	15673836	15698871	TUSC3	.	+
chr19	17621870	17623118	UNC13A	.	-
chr19	17629890	17629921	UNC13A	.	-
chr19	17639904	17640511	UNC13A	.	-
chr19	17642960	17645717	UNC13A	.	-
chr19	17652677	17655883	UNC13A	.	-
chr8	35686317	35686545	UNC5D	.	+
chr9	93238321	93239798	WNK2	.	+
chr9	93262107	93263566	WNK2	.	+
chr2	179518638	179534707	ZNF385B	.	-
chr2	179769802	179861101	ZNF385B	.	-
