# Supplementary material for: Aberrant Splicing Signatures Underpin Oligodendrocyte Damage in ALS and Neuron Loss in FTD
Source: Adv Sci (Weinh). 2026 Feb 4;13(17):e14886. doi: 10.1002/advs.202514886 (PMC13042764; doi:10.1002/advs.202514886)
Supplement: Supplementary file 4 — Supporting File 4: advs73895‐sup‐0004‐TableS8.xlsx. [file ADVS-13-e14886-s004.xlsx]

## Sheet: ALS aberrant splicing genes
Supplementary Table S8. Gene list of ALS aberrant splicing genes (Frontal cortex) for Figures 3G and 3L.
Gene
ABCA2
ABCB8
ABCC5
ABCC8
ABHD17A
ABI2
AC007246.3
AC016629.8
ACACB
ACADVL
ACAP3
ACOT11
ACSS1
ACYP2
ADAM11
ADCK4
ADCY5
AFF3
AGAP2-AS1
AGRN
AHDC1
AHI1
AHNAK
AIFM3
AJAP1
AK8
AKT2
AMOT
ANGEL1
ANKRD17
ANKRD18B
ANKRD19P
ANKRD24
ANKRD36C
ANKRD36
ANKS1A
ANO8
AP1G2
APAF1
AQP4-AS1
ARHGAP26
ARHGAP39
ARHGAP8
ARHGEF10L
ARHGEF1
ARPC4-TTLL3
ARPP21
ARRDC1
ASCC2
ASNS
ATF7IP2
ATG10
ATG13
ATN1
ATP8B2
ATP9B
ATRNL1
ATXN2L
ATXN7L2
B3GAT1
B4GALNT4
B4GALT2
BACE1
BAHCC1
BAIAP3
BCL9L
BIRC6
BMS1P20
BMS1P6
BRICD5
BZRAP1-AS1
BZRAP1
C19orf60
C19orf68
C19orf71
C1orf61
C20orf27
C2CD5
CABIN1
CABLES1
CABP1
CACNA1A
CACNA1B
CACNA1C
CACNA1D
CACNA1G
CACNA2D3
CACNG4
CACTIN-AS1
CACTIN
CALM1
CAMK2B
CAMK2D
CAPS2
CASKIN1
CASP1
CASP9
CATSPER2
CBFA2T2
CBFA2T3
CBFB
CBWD6
CCDC102B
CCDC144CP
CCDC169
CCDC57
CCDC61
CCDC64
CCDC84
CCNL2
CCT6B
CDH22
CDHR3
CDK5RAP3
CELF2-AS2
CELF5
CELSR3
CEP104
CEP250
CEP95
CERS1
CES4A
CHD3
CHFR
CHRD
CIRBP
CIT
CIZ1
CKMT1B
CLASRP
CLCN7
CLEC16A
CLU
CMAHP
CMKLR1
CNNM3
CNRIP1
CNTNAP1
COL11A1
COL16A1
COL5A3
COL6A1
COL7A1
CORO6
CPED1
CPNE7
CPSF3L
CRAMP1L
CRB2
CRLF3
CROCCP2
CROCCP3
CROCC
CSAD
CSGALNACT1
CTC1
CTDSP2
CTIF
CTNND2
CTTNBP2
DAB2IP
DAGLA
DBF4B
DBNDD2
DENND3
DENND4C
DGKG
DGKZ
DLG5
DMPK
DMWD
DNMT3A
DPH1
DPH7
DSTN
DTNA
DYM
E4F1
ECHDC2
EED
EFCAB1
EIF5B
ENGASE
ENTHD2
EP400
EPHB2
EVL
EXD3
EXTL1
FADS3
FAHD2CP
FAM120AOS
FAM153B
FAM153C
FAM189B
FAM193A
FAM222B
FBLN7
FBRSL1
FBXL18
FBXL19
FBXO44
FCGR2A
FGF13
FGFR2
FLCN
FMN2
FMNL3
FNBP4
FOLH1
FOXP4
FREM1
FRG1B
FRMD4A
GABRB1
GALNT9
GDF1
GIGYF1
GIT1
GNB3
GOLGA8A
GOLGA8B
GPR123
GPR98
GRIK4
GRIK5
GRIN1
GRIN2C
GRM4
GSE1
GTF2IRD1
GTF2I
GUSBP11
HDAC10
HDAC7
HEPACAM
HID1
HIF3A
HINFP
HIP1R
HIVEP3
HNRNPUL1
HR
HSP90AB1
HSPG2
HUNK
HYI
IDUA
IFT140
IFT172
IGSF8
IGSF9B
INPPL1
INTS1
IQCE
ITGA7
ITGB1BP1
ITGB8
ITPK1
JMJD7-PLA2G4B
JMJD7
JPX
KALRN
KANSL1L
KAT2A
KAT2B
KAZN
KCNA2
KCNT1
KDM4B
KHDRBS2
KIAA0195
KIAA0319L
KIAA0895L
KIAA1522
KIF13A
KIF1A
KIF5A
KIF6
KIFC2
KLHL29
KLHL7
KMT2C
KNDC1
KSR2
L3MBTL1
L3MBTL2
LAMA5
LDLRAD4
LENG8
LGALS1
LGI4
LIMS2
LINC00342
LINC00478
LINC00632
LMF1
LMTK2
LOC100129637
LOC100129917
LOC100271836
LOC100288152
LOC100288162
LOC100288778
LOC100499484-C9ORF174
LOC100507346
LOC100507387
LOC100996442
LOC100996724
LOC101927104
LOC101928451
LOC101929937
LOC102723995
LOC102724187
LOC102724278
LOC102724644
LOC150776
LPCAT4
LPP
LRRC4B
LRRC7
LRRC8A
LRRK1
LSP1
LZTS2
MACF1
MAN2B2
MAN2C1
MAP3K12
MAP3K3
MAP4
MAPK10
MAPK4
MAPKBP1
MAST1
MATR3
MAZ
MCF2L
MED12
MEG3
MERTK
MFSD12
MGEA5
MICAL1
MICAL3
MICALL2
MIRLET7BHG
MLIP
MLLT10
MLLT6
MLXIPL
MLXIP
MPP6
MROH1
MRO
MRVI1
MS4A4A
MTERFD2
MTFR1L
MTSS1L
MVD
MXRA8
MYLK
MYO9B
MYPOP
NAV1
NAV2
NCOR2
NDRG2
NDST1
NDUFA5
NEK6
NEK9
NFASC
NFIX
NIN
NOD1
NOTCH1
NOXA1
NPEPL1
NPHP4
NPIPB4
NPM2
NRBP2
NRG3
NTRK2
NTRK3
ODF2
OGFRL1
OPRK1
OTUD7A
PACS2
PAPLN
PARP16
PART1
PBXIP1
PCBP4
PCNT
PCNXL3
PDCD5
PDCD7
PDE4A
PDGFRB
PDIA2
PDLIM2
PDXDC1
PDZD4
PEAK1
PGAM2
PI4KAP1
PIK3C2B
PILRB
PITPNM2
PKD1P1
PKD1
PKDCC
PLA2G4B
PLAC8
PLCG1
PLCH2
PLD3
PLEKHA5
PLEKHG1
PLEKHG5
PLEKHH1
PLXNA3
PLXNB2
PLXND1
PMS2P3
PNMA3
PNPLA7
POLR2J4
POM121C
POMT2
POU2F1
PP14571
PPEF1
PPFIA4
PPP1R3E
PPP3CB
PPP6R2
PRDM8
PRMT7
PRPF3
PRRC2B
PTGDS
PTOV1
PTPN6
PVRIG
QTRT1
RABGEF1
RALGDS
RAP1GAP2
RAP1GAP
RAPGEFL1
RASGEF1C
RBM33
RBM39
RBM6
RERE
RFTN1
RGL4
RGS11
RHOT2
RNF112
RNF213
RNF40
RNPC3
RNPS1
ROBO3
RP1-63G5.5
RP11-761I4.3
RP11-806K15.1
RP5-914P20.5
RPGRIP1L
RPS6KL1
RTEL1-TNFRSF6B
RTEL1
RTN4
RUFY3
RYR1
RYR2
RYR3
SAMD4B
SBF1
SCAP
SCNN1D
SEC31B
SELO
SEMA4D
SETBP1
SETD1B
SFI1
SFPQ
SGK494
SGSM2
SGSM3
SH3D21
SHANK2
SHANK3
SHC2
SHISA6
SIN3B
SIPA1L3
SLAIN1
SLC20A2
SLC25A18
SLC25A23
SLC26A10
SLC29A2
SLC36A1
SLC39A11
SLC4A3
SLC4A5
SLC6A1-AS1
SLC9A3
SMARCA2
SMTN
SNAP91
SNAPC4
SNED1
SOGA2
SOHLH1
SORBS1
SPARCL1
SPDYE3
SPEG
SPG7
SPIRE2
SPRY2
SPTBN2
SPTBN4
SRCAP
SRCIN1
SRP14-AS1
SRRM3
SRRM4
SSPO
ST3GAL2
ST3GAL3
ST6GALNAC6
ST8SIA5
STAG3L5P-PVRIG2P-PILRB
STAG3
STK36
STRADA
STX3
SUMF1
SYNE1
SYP
SYTL2
SZT2
TAF1C
TAOK3
TBC1D15
TBC1D16
TBC1D22A
TCERG1
TCF7L2
TENM4
TEX30
TFAP2E
THEMIS2
TLE2
TMCO1
TMCO3
TMEM120B
TMEM175
TMEM200A
TMEM205
TMEM44
TMEM8B
TNFRSF25
TNIK
TNK2
TNRC6C
TOX2
TP53BP1
TPCN1
TRABD
TRANK1
TRIM9
TRPM2
TRRAP
TSC2
TSPAN3
TTBK2
TTC14
TTC31
TTLL3
TTYH3
TUBGCP6
TVP23A
TVP23C-CDRT4
TYK2
UBR4
UBR5
ULK3
UNC80
URAHP
USP36
USP46
VARS2
VASH1
VPS9D1
VWA5B2
WDR73
WDR90
WDR96
WIZ
WNK2
WSCD1
WWC1
XKR8
YPEL4
YWHAZ
ZACN
ZBTB37
ZC3H7B
ZCCHC11
ZFHX2
ZFR2
ZFYVE28
ZHX3
ZNF18
ZNF251
ZNF276
ZNF346
ZNF532
ZNF655
ZNF692
ZNF767
ZNF76
ZNF782
ZNF785
ZSCAN12
ZSWIM8-AS1
ZSWIM8

## Sheet: FTD aberrant splicing genes
Supplementary Table S8. Gene list of FTD aberrant splicing genes (Frontal cortex) for Figures 3G and 3L.
Gene
AACS
AAGAB
AAK1
AARS2
AARSD1
AARS
ABAT
ABCA1
ABCA2
ABCA5
ABCA7
ABCB8
ABCC10
ABCC5
ABCC8
ABCD3
ABCD4
ABCE1
ABCF3
ABHD10
ABHD12
ABHD14B
ABI1
ABI2
ABL2
ABLIM1
ABLIM2
ABLIM3
ABR
AC002116.7
ACAA1
ACAD8
ACADM
ACADSB
ACAP3
ACBD7
ACO2
ACOT11
ACOT7
ACOT8
ACOX1
ACOX3
ACP1
ACSBG1
ACSL3
ACSL4
ACTB
ACTG1
ACTL6B
ACTN1
ACTN2
ACTR10
ACTR1B
ACTR3B
ACTR6
ACTR8
ACYP1
ADAM11
ADAM22
ADAM23
ADAMTS13
ADAMTS9-AS2
ADARB2
ADCK1
ADCK3
ADCY1
ADCY5
ADCY7
ADCYAP1
ADD1
ADD2
ADIPOR1
ADK
ADPGK
ADRBK1
ADRM1
ADSS
AEBP1
AES
AFF3
AFF4
AFMID
AGAP1
AGAP2-AS1
AGAP2
AGAP3
AGBL4
AGK
AGL
AGPAT4
AGPAT6
AGPS
AGTPBP1
AHCTF1
AHI1
AHNAK2
AIFM3
AIMP2
AJAP1
AK1
AK5
AKAP11
AKAP12
AKAP6
AKAP9
AKT3
AKTIP
AL132709.5
ALAD
ALDH1A1
ALDH1L1
ALDH2
ALG13
ALG3
ALKBH4
ALKBH5
ALS2CR12
ALS2
AMD1
AMPH
ANAPC15
ANAPC1
ANAPC2
ANAPC5
ANAPC7
ANK2
ANK3
ANKAR
ANKDD1A
ANKFN1
ANKLE2
ANKMY2
ANKRD10
ANKRD12
ANKRD13C
ANKRD13D
ANKRD23
ANKRD24
ANKRD26
ANKRD28
ANKRD36B
ANKRD36C
ANKRD36
ANKRD42
ANKRD52
ANKS1A
ANKS1B
ANLN
ANO10
ANP32A
ANP32E
ANXA5
ANXA6
AP1B1
AP1G1
AP1G2
AP2M1
AP3B2
AP3D1
AP3M1
AP3M2
AP4E1
AP4S1
APBA1
APBA2
APBB1
APC
APEH
API5
APIP
APLP1
APLP2
APOPT1
APPL1
APP
ARAP2
AREL1
ARF4
ARFGAP1
ARFGAP2
ARFGEF2
ARFIP2
ARFRP1
ARHGAP18
ARHGAP1
ARHGAP20
ARHGAP21
ARHGAP23
ARHGAP24
ARHGAP26
ARHGAP31
ARHGAP32
ARHGAP44
ARHGAP5
ARHGDIA
ARHGEF10L
ARHGEF11
ARHGEF12
ARHGEF25
ARHGEF26
ARHGEF2
ARHGEF3
ARHGEF4
ARHGEF6
ARHGEF7
ARHGEF9
ARID4A
ARID5B
ARIH1
ARL2
ARL5B
ARL6IP4
ARL6
ARMC10
ARMC1
ARMCX2
ARMCX3
ARNT2
ARNTL
ARNT
ARPC3
ARPC4
ARPP19
ARPP21
ARRB1
ARRDC3
ASAP1
ASAP2
ASB6
ASCC3
ASH2L
ASIC1
ASNS
ASPDH
ASPSCR1
ASRGL1
ASTN1
ATAD2B
ATAD2
ATCAY
ATE1
ATF2
ATF3
ATF6
ATG13
ATG16L1
ATG2B
ATG3
ATG4B
ATIC
ATL1
ATM
ATN1
ATP10A
ATP11A
ATP13A1
ATP13A2
ATP13A3
ATP13A4
ATP1A2
ATP1A3
ATP1B2
ATP2B1
ATP2B2
ATP2B3
ATP2C1
ATP5C1
ATP5F1
ATP6V0A1
ATP6V0C
ATP6V0D1
ATP6V0E1
ATP6V0E2
ATP6V1B2
ATP6V1G2-DDX39B
ATP6V1G2
ATP6V1H
ATP8A1
ATP8A2
ATP9A
ATP9B
ATPAF1
ATRNL1
ATRN
ATRX
ATR
ATXN10
ATXN1
ATXN2L
ATXN2
ATXN3
AUH
AVL9
AZI2
AZIN1
B4GALT4
B4GALT6
BABAM1
BACH1
BAI1
BAI2
BAI3
BAIAP2
BAIAP3
BAZ2A
BBC3
BBS1
BBS4
BBS7
BCAP29
BCAR1
BCAS2
BCAS3
BCAT1
BCKDK
BCL11A
BCL2L1
BCL7A
BCL7B
BCR
BDH1
BDP1
BECN1
BEND6
BEX4
BEX5
BFAR
BICD1
BIN1
BIRC6
BLOC1S1
BLOC1S2
BLOC1S6
BMP1
BMP2K
BMPR1A
BMPR1B
BMS1
BNIP3L
BOD1L1
BPTF
BRAF
BRD1
BRD2
BRD8
BRD9
BRE
BRF1
BRINP2
BRMS1L
BRSK2
BSCL2
BSG
BTAF1
BTBD10
BTBD2
BTBD9
BTRC
BZRAP1
BZW1
BZW2
C10orf118
C10orf76
C11orf58
C11orf80
C14orf132
C14orf159
C14orf2
C14orf37
C16orf13
C16orf45
C16orf58
C16orf62
C17orf49
C17orf51
C18orf21
C19orf26
C1GALT1
C1orf192
C1orf27
C1orf95
C20orf194
C20orf24
C21orf2
C21orf59
C2CD2L
C2CD3
C2CD5
C2orf74
C2orf80
C3orf17
C4orf27
C4orf29
C5orf42
C6orf136
C6orf62
C6orf89
C7orf43
C7orf50
C8orf46
C8orf59
C9orf72
CA10
CA11
CAB39
CABIN1
CABP1
CACNA1A
CACNA1C
CACNA1G
CACNA2D1
CACNA2D3
CACNB1
CACNB2
CACNB3
CACNB4
CACNG7
CADM2
CADPS2
CADPS
CALB2
CALCOCO1
CALD1
CALM2
CALN1
CALY
CAMK1D
CAMK1G
CAMK2A
CAMK2B
CAMK2G
CAMK4
CAMKK1
CAMKK2
CAMSAP1
CAMTA1
CAMTA2
CAND2
CAP2
CAPN7
CAPRIN1
CAPRIN2
CAPZB
CARKD
CARM1
CARNS1
CASD1
CASKIN1
CAST
CBFA2T3
CBLN2
CBWD2
CBX4
CBX7
CC2D1B
CCDC102B
CCDC113
CCDC132
CCDC136
CCDC144B
CCDC144CP
CCDC149
CCDC14
CCDC171
CCDC180
CCDC47
CCDC57
CCDC66
CCDC7
CCDC82
CCDC88A
CCDC91
CCDC92
CCM2
CCNC
CCND2
CCNDBP1
CCNI2
CCNL2
CCNT2
CCNY
CCPG1
CCSER1
CCSER2
CCT2
CCT3
CCZ1
CD200
CD46
CDC123
CDC16
CDC23
CDC27
CDC40
CDC42BPA
CDC5L
CDH10
CDH13
CDH18
CDH22
CDH23
CDIP1
CDK12
CDK14
CDK16
CDK18
CDK19
CDK20
CDK5RAP1
CDKL1
CDKL5
CDON
CDS2
CEACAM19
CEBPZ
CELF2-AS2
CELF2
CELF3
CELF4
CELF5
CELF6
CELSR2
CELSR3
CENPC
CENPT
CENPV
CEP164
CEP192
CEP250
CEP290
CEP350
CEP44
CEP63
CEP68
CEP70
CERS4
CES2
CFDP1
CFLAR
CGREF1
CHAMP1
CHCHD6
CHCHD7
CHD1L
CHD1
CHD2
CHD5
CHD6
CHD8
CHD9
CHDH
CHID1
CHKA
CHKB-CPT1B
CHKB
CHL1
CHMP2B
CHMP3
CHN1
CHN2
CHP1
CHRM3
CHRNB2
CHST2
CHURC1-FNTB
CIR1
CIRH1A
CISD1
CIT
CKAP2
CKAP5
CKB
CKMT1B
CLASP1
CLASP2
CLIP2
CLIP3
CLK1
CLK4
CLN6
CLPX
CLSTN1
CLSTN2
CLSTN3
CLTA
CLTB
CLUAP1
CLU
CMAHP
CMAS
CMC2
CMIP
CMSS1
CMTR1
CNBP
CNDP2
CNKSR2
CNOT4
CNOT6
CNOT7
CNP
CNTN3
CNTN6
CNTNAP1
CNTNAP2
CNTNAP4
CNTNAP5
COBL
COG1
COG2
COG4
COG5
COG7
COL22A1
COL23A1
COL26A1
COL4A5
COL5A3
COMMD2
COPA
COPE
COPG1
COPS2
COPS3
COQ7
COQ9
CORO2B
CORO7-PAM16
CORO7
COX11
COX4I1
COX6C
CPD
CPLX1
CPLX2
CPNE5
CPNE6
CPSF2
CPSF3L
CPSF4
CPSF6
CPSF7
CRBN
CREB1
CREBBP
CRELD1
CRHR1
CRIP2
CRLS1
CROCCP3
CROCC
CRTC1
CRYAB
CRYBB2P1
CRYZL1
CRYZ
CSE1L
CSGALNACT1
CSGALNACT2
CSMD2
CSMD3
CSNK1D
CSNK1E
CSNK1G3
CSNK2A1
CSNK2A2
CSRNP2
CSRP1
CSTF2
CTAGE5
CTC1
CTIF
CTNNAL1
CTNND1
CTNND2
CTTNBP2
CUL1
CUL2
CUL3
CUL4A
CUL5
CUL7
CUX2
CWC27
CX3CL1
CYB5D2
CYB5R3
CYCS
CYFIP2
CYTH2
D2HGDH
DAB2IP
DAGLA
DAPK1
DBNDD1
DBNDD2
DCAF11
DCAF6
DCAF8
DCAKD
DCC
DCLK1
DCTN1
DCTN2
DCUN1D2
DCUN1D4
DDA1
DDB1
DDHD2
DDX1
DDX39B
DDX42
DDX46
DEAF1
DEF8
DEK
DENND1A
DENND2A
DENND3
DENND4A
DENND4B
DENND5B
DEPDC5
DGCR6L
DGKB
DGKE
DGKG
DGKI
DGKQ
DGKZ
DHTKD1
DHX30
DHX36
DHX40
DIABLO
DIAPH1
DIAPH2
DIMT1
DIP2A
DIS3L2
DIS3
DKK3
DLD
DLG2
DLG3
DLG4
DLGAP1
DLGAP4
DLST
DMD
DMPK
DMXL1
DMXL2
DNAH1
DNAJA3
DNAJB14
DNAJB6
DNAJC10
DNAJC18
DNAJC19
DNAJC2
DNAJC5
DNAJC6
DNAJC7
DNAJC9
DNAL4
DNHD1
DNM1L
DNM1
DNM3
DNMT1
DNMT3A
DNTTIP1
DOC2A
DOC2B
DOCK10
DOCK3
DOCK4
DOCK5
DOCK9
DOPEY1
DOPEY2
DPF1
DPH1
DPH2
DPP10
DPP6
DPP8
DPY19L1
DPY19L2P1
DPY19L2P2
DPY30
DPYD
DPYSL2
DROSHA
DRP2
DSCAM
DST
DTD1
DTNA
DTNB
DTX3
DUS2
DYM
DYNC1H1
DYNC1I1
DYNC1I2
DYNC1LI1
DYNC2LI1
DYNLL2
DYRK1B
DYRK4
DYX1C1-CCPG1
DZIP1
DZIP3
EARS2
ECD
ECI2
EDC4
EEA1
EEF1DP3
EEF1D
EEFSEC
EFCAB7
EFHD2
EFR3B
EGFL7
EHBP1
EHMT1
EIF1
EIF2AK2
EIF2AK4
EIF2B3
EIF2S3
EIF3L
EIF3M
EIF4A2
EIF4B
EIF4E2
EIF4G3
EIF5B
ELAVL3
ELAVL4
ELFN2
ELK4
ELMO2
ELMOD1
ELP2
EMC2
EMC9
EMID1
EML2
EML6
ENAH
ENC1
ENDOD1
ENO2
ENOX1
ENTPD3-AS1
ENTPD6
EPAS1
EPB41L1
EPB41L2
EPB41L3
EPB41L4B
EPG5
EPHA4
EPHA5
EPHA7
EPHB6
EPN1
EPS15
EPT1
ERAL1
ERBB3
ERC1
ERC2
ERCC1
ERCC2
ERCC6L2
ERGIC2
ERI3
ERICH1
ERLEC1
ERO1L
ESYT2
ETNPPL
ETV1
EVA1C
EVI5L
EVL
EXD3
EXOC1
EXOC3
EXOC4
EXOC5
EXOC6B
EXOC6
EXOC7
EXOSC10
EXOSC9
EXTL1
EXTL3
FAAH
FABP6
FADS2
FAIM2
FAM102A
FAM115A
FAM118A
FAM126B
FAM131A
FAM131B
FAM133B
FAM134A
FAM134B
FAM135A
FAM13A
FAM13B
FAM13C
FAM160A2
FAM160B2
FAM162A
FAM163B
FAM168A
FAM172A
FAM175B
FAM178A
FAM179B
FAM189B
FAM193A
FAM198B
FAM19A2
FAM204A
FAM208B
FAM213B
FAM214A
FAM219A
FAM219B
FAM32A
FAM35A
FAM45A
FAM49A
FAM49B
FAM63A
FAM65A
FAM65B
FAM66C
FAM69A
FAM73A
FAM92A1
FAR1
FARP2
FARS2
FARSA
FARSB
FAT3
FBLN7
FBRSL1
FBXL16
FBXL20
FBXL2
FBXL5
FBXO11
FBXO25
FBXO28
FBXO31
FBXO3
FBXO9
FBXW11
FBXW7
FCHO1
FCHO2
FDPS
FER
FEZ1
FEZ2
FGF12
FGF13
FGFR1OP2
FGFR1OP
FGFR1
FGFR3
FHL1
FHL3
FHOD3
FIG4
FIGN
FIS1
FKBP15
FKBP1A-SDCBP2
FKBP3
FKBP8
FKTN
FLCN
FLJ22184
FMN1
FMN2
FMNL1
FMNL2
FNBP4
FNIP1
FNIP2
FNTB
FOCAD
FOSL2
FOXJ3
FOXK2
FOXN3
FOXO3
FOXP1
FOXRED1
FRA10AC1
FRG1
FRMD4A
FRMD4B
FRMPD4
FRYL
FRY
FSD1L
FSD1
FSTL4
FSTL5
FTH1
FTL
FTO
FUCA2
FUS
FXR1
FXYD6-FXYD2
FXYD6
FYN
G2E3
G3BP2
G6PC3
GABBR1
GABBR2
GABRA1
GABRA5
GABRB2
GABRB3
GABRD
GAD1
GAK
GALNT13
GALNT9
GALT
GAPDH
GAPVD1
GARNL3
GARS
GAS2L1
GAS5
GAS7
GATS
GBAS
GBF1
GCAT
GCC2
GCDH
GCLM
GCN1L1
GCSH
GDAP1L1
GDAP1
GDA
GET4
GFAP
GFM1
GFM2
GFRA2
GGCT
GGT7
GIGYF1
GINM1
GIT2
GJC1
GKAP1
GK
GLB1L3
GLCCI1
GLE1
GLRX3
GLS2
GLS
GLT1D1
GLTSCR1L
GLTSCR2
GLUD1
GLYR1
GMDS-AS1
GMDS
GMEB2
GNAL
GNAS
GNB5
GNG2
GNG7
GNL3L
GNPDA2
GNPTAB
GOLGA3
GOLGA4
GOLGB1
GON4L
GPALPP1
GPC5
GPCPD1
GPD2
GPHN
GPM6A
GPN3
GPR107
GPR123
GPR137B
GPR155
GPR158
GPR37L1
GPR56
GPR98
GPRC5B
GPS1
GPSM2
GPT2
GPX3
GRAMD1B
GRAMD3
GRASP
GRB10
GRHPR
GRIA1
GRIA2
GRIA3
GRIA4
GRID2
GRIK2
GRIK5
GRIN1
GRIN2B
GRINA
GRIPAP1
GRM3
GRM4
GRM5
GRSF1
GSK3B
GSN
GSS
GSTA4
GSTCD
GTDC1
GTF2A1
GTF2H5
GTF2IP1
GTF2IRD1
GTF2I
GTPBP1
GTPBP4
GUCY1A2
GUF1
GUK1
GUSBP4
GYS1
H2AFV
H2AFY
H3F3B
HABP4
HACE1
HACL1
HARS
HAUS6
HAUS7
HBS1L
HCFC1R1
HCN1
HDAC11
HDAC3
HDAC5
HDAC9
HEATR5A
HECTD1
HECTD4
HECW1
HECW2
HELZ
HERC1
HERC2
HERC3
HERC4
HERPUD2
HEXA
HEY1
HGS
HIC2
HID1
HIF1A
HIF3A
HIGD1A
HINFP
HIVEP2
HIVEP3
HK1
HLA-DQA1
HLTF
HM13
HMBOX1
HMCES
HMGCLL1
HMGCR
HN1
HNRNPA1
HNRNPC
HNRNPD
HNRNPH1
HNRNPUL1
HNRNPUL2-BSCL2
HOMER1
HOOK3
HP1BP3
HPCAL1
HPCAL4
HPCA
HPS1
HPS4
HR
HS6ST3
HSD11B1L
HSD17B1
HSP90AA1
HSP90AB1
HSPA12A
HSPA13
HSPA14
HSPA4L
HSPA4
HSPA5
HSPA8
HSPA9
HSPB1
HSPD1
HTRA2
HTT
HUNK
HUWE1
IARS
ICA1L
ICA1
ICMT
ID2
IDE
IDH2
IDS
IFI16
IFIT1
IFNAR1
IFT122
IFT172
IFT43
IFT57
IFT80
IFT88
IGF1R
IGHMBP2
IGSF8
IGSF9B
IKBKAP
IKZF2
IK
IL17D
IL1RAPL1
ILF3
IMMP2L
IMMT
IMPA1
IMPAD1
INA
INF2
ING5
INPP4A
INPP4B
INPP5A
INPP5B
INPP5E
INPP5F
INSIG1
INSR
INTS3
INTS6
INTS8
INTU
INVS
IP6K2
IPO11
IQCG
IQCJ-SCHIP1
IQSEC1
IQSEC2
IQSEC3
IRAK1BP1
IREB2
ISCU
IST1
ISY1-RAB43
ISY1
ITCH
ITFG1
ITGAM
ITGB1BP1
ITIH4
ITIH5
ITM2C
ITPA
ITPKB
ITPKC
ITPR1
ITSN1
IVD
IZUMO4
JAK1
JAK2
JAM2
JMJD1C
JMJD4
JOSD1
JOSD2
JTB
KALRN
KARS
KAT6B
KAT7
KATNBL1
KAZN
KCNAB1
KCNAB2
KCNC1
KCNC4
KCND3
KCNH1
KCNH3
KCNIP4
KCNJ3
KCNK10
KCNK1
KCNMA1
KCNMB4
KCNN1
KCNQ2
KCNQ3
KCNQ5
KCNT1
KCNT2
KCNV1
KCTD13
KCTD1
KDM1A
KDM2B
KDM3B
KDM5A
KDM5B
KDM5D
KDM6A
KHDRBS1
KIAA0141
KIAA0195
KIAA0196
KIAA0232
KIAA0319L
KIAA0319
KIAA0368
KIAA0430
KIAA0513
KIAA0556
KIAA0586
KIAA0825
KIAA1009
KIAA1033
KIAA1109
KIAA1217
KIAA1244
KIAA1324L
KIAA1324
KIAA1377
KIAA1432
KIAA1467
KIAA1468
KIAA1644
KIAA1671
KIAA1755
KIDINS220
KIF17
KIF1A
KIF1B
KIF20B
KIF21A
KIF22
KIF2A
KIF3A
KIF5B
KIF5C
KIF6
KIFAP3
KIFC2
KIN
KIRREL3
KITLG
KLC1
KLC2
KLHDC1
KLHL12
KLHL15
KLHL32
KLHL3
KLHL42
KMT2A
KMT2B
KMT2C
KMT2E
KNDC1
KPNA5
KPNB1
KRAS
KRBA1
KRIT1
KRR1
L3MBTL2
L3MBTL4
LARGE
LARP1B
LARP1
LARS
LCMT1
LDB2
LDB3
LDLRAD4
LEO1
LEPREL2
LEPROTL1
LETMD1
LGALS1
LGALS8
LGI3
LGMN
LHFPL2
LHFPL3
LIG1
LIMCH1
LIMK1
LIMS2
LIN54
LIN7A
LIN7B
LINC00476
LINC00623
LINC00674
LINC00982
LINC01088
LINC01094
LINC01128
LINGO1
LMBRD1
LMBRD2
LMO3
LMO7
LMTK2
LOC100093631
LOC100131825
LOC100271836
LOC100288152
LOC100499484-C9ORF174
LOC100506454
LOC100506710
LOC100507387
LOC100996557
LOC100996724
LOC101060026
LOC101928344
LOC101929396
LOC102723706
LOC102723889
LOC102724010
LOC102724278
LOC102724363
LOC102724445
LOC102724644
LOC102724705
LOC102724965
LOC550643
LOC728323
LOC728392
LOC92249
LONP1
LONP2
LONRF2
LPCAT4
LPGAT1
LPHN1
LPHN2
LPHN3
LPP
LRBA
LRCH3
LRIG1
LRP11
LRP1B
LRP1
LRP4
LRPPRC
LRRC16A
LRRC37B
LRRC49
LRRC6
LRRC7
LRRFIP1
LRRK1
LRRK2
LRSAM1
LSM14B
LTA4H
LTN1
LUC7L
LUZP2
LYNX1
LYPD5
LYRM4
LYRM7
LYST
LZIC
LZTFL1
LZTS2
LZTS3
MACF1
MAD1L1
MADD
MAEA
MAGED1
MAGI1
MAGI2-AS3
MAGI2
MAGI3
MAN2B2
MAP1B
MAP2K2
MAP2K4
MAP2K5
MAP2
MAP3K10
MAP3K4
MAP3K7
MAP3K9
MAP4K3
MAP4
MAP6D1
MAP7D1
MAP7
MAP9
MAPK10
MAPK8IP3
MAPK8
MAPK9
MAPKAPK5
MAPKBP1
MAPRE2
MAPT
2025-03-01
2025-03-05
2025-03-07
MARCKSL1
MARK1
MARK4
MARS
MAST1
MAST3
MATK
MATR3
MBD1
MBD3
MBD4
MBD5
MBIP
MBNL1
MBNL2
MBOAT2
MBP
MBTPS1
MCCC1
MCCC2
MCF2L2
MCF2L
MCM3AP
MCRS1
MCTP1
MDGA2
MDH1
MDM2
MDN1
ME2
ME3
MEAF6
MECP2
MECR
MED13L
MED13
MED14
MED24
MED29
MED6
MEF2A
MEF2C
MEF2D
MEG3
MEGF8
MEIS3
MEST
METTL10
METTL15
METTL6
MFAP3L
MFI2-AS1
MFN1
MFSD4
MGAT5B
MGA
MGEA5
MGRN1
MIA-RAB4B
MICAL2
MICAL3
MICU1
MICU2
MICU3
MIER1
MINK1
MIR100HG
MITD1
MKL2
MKNK1
MLF1
MLIP
MLLT10
MLLT4
MLXIPL
MMD
MMP24
MMS19
MOK
MON2
MORF4L1
MPDZ
MPHOSPH6
MPHOSPH8
MPHOSPH9
MPND
MPP2
MPPED2
MRAS
MRE11A
MROH1
MROH7-TTC4
MRPL38
MRPL3
MRPL43
MRPS15
MRPS16
MRPS18C
MRPS25
MRPS27
MRPS28
MRPS33
MRPS9
MRRF
MRS2
MS4A4A
MSANTD3-TMEFF1
MSH3
MSRA
MT3
MTA1
MTAP
MTCH1
MTERFD1
MTERFD2
MTF2
MTFMT
MTHFD1
MTIF3
MTMR11
MTMR2
MTMR6
MTMR7
MTR
MTSS1L
MTURN
MTX2
MUM1
MUT
MVD
MXD1
MXI1
MYCBP2
MYEF2
MYH10
MYH14
MYL6
MYNN
MYO15B
MYO1B
MYO1D
MYO5A
MYO6
MYO9A
MYRF
MYSM1
MYT1L
N4BP2L1
N4BP2L2
N4BP2
NAA10
NAA25
NAA35
NAB2
NADK2
NADK
NAE1
NAF1
NAGK
NALCN
NAMPT
NAP1L4
NAPA
NAPB
NAPEPLD
NAPG
NARF
NAT10
NAT8L
NAV3
NBAS
NBEA
NBL1
NBN
NBPF12
NBPF1
NBPF8
NBR1
NCALD
NCAM1
NCAM2
NCBP1
NCDN
NCK1
NCKAP1
NCOA1
NCOA4
NCOA7
NCOR1
NCOR2
NCR3LG1
NCS1
NDC1
NDFIP1
NDFIP2
NDRG1
NDRG2
NDRG3
NDRG4
NDST1
NDST3
NDUFA10
NDUFA13
NDUFA5
NDUFB5
NDUFB8
NDUFS1
NDUFS2
NDUFS7
NECAB1
NECAB2
NECAB3
NECAP1
NEDD4L
NEDD8-MDP1
NEDD8
NEGR1
NEK6
NEK9
NELL1
NELL2
NEMF
NETO1
NEU1
NEURL4
NF1
NFE2L1
NFIX
NFRKB
NFXL1
NGEF
NGFRAP1
NHLRC2
NIPBL
NISCH
NKTR
NLGN4X
NLK
NMD3
NMNAT2
NMRK1
NMT1
NMT2
NNT
NOL10
NOL4
NOL8
NOM1
NPAS2
NPAT
NPDC1
NPEPPS
NPHP4
NPM1
NPR2
NPRL3
NPTN
NPTX1
NR1D2
NR1I3
NR2C1
NR2C2
NR3C1
NR4A1
NRCAM
NRD1
NREP
NRG3
NRN1
NRP1
NRP2
NRSN1
NRXN2
NRXN3
NSD1
NSFL1C
NSF
NSMF
NSUN6
NT5C2
NT5C3B
NT5DC1
NT5DC3
NTM
NTRK2
NTRK3
NUAK1
NUDCD3
NUMA1
NUMBL
NUP133
NUP153
NUP188
NUP85
NUP98
NUTM2A-AS1
OAZ1
OBSCN
OBSL1
OCIAD1
ODF2L
ODF2
OFD1
OGDHL
OGFOD1
OGFOD3
OGFRL1
OGT
OIP5-AS1
OLA1
OLFM3
OPA1
OPCML
OPTN
ORC2
ORC3
ORC4
OSBP2
OSBPL1A
OSBPL3
OSBPL5
OSBPL6
OSBPL8
OSBPL9
OTUD3
OTUD5
OTUD7A
OXCT1
OXR1
P2RX4
P4HTM
PA2G4
PACRGL
PACS2
PACSIN1
PAFAH1B1
PAK1
PAK3
PAK4
PAK6
PAK7
PALM2-AKAP2
PALM2
PAM
PAN3
PANK2
PANK3
PAOX
PAPD4
PAPOLG
PARG
PARN
PARP8
PAXIP1
PBX1
PCBD1
PCCA
PCCB
PCDH10
PCDH7
PCDH9
PCDHA10
PCDHA11
PCDHA12
PCDHA13
PCDHA1
PCDHA2
PCDHA3
PCDHA4
PCDHA5
PCDHA6
PCDHA7
PCDHA8
PCDHA9
PCDHAC1
PCDHAC2
PCDP1
PCLO
PCM1
PCNP
PCNT
PCNXL2
PCNX
PCP4
PCSK6
PCSK7
PCYT2
PDCD6
PDDC1
PDE10A
PDE1A
PDE1B
PDE2A
PDE3A
PDE3B
PDE4A
PDE4DIP
PDE4D
PDE6B
PDE8B
PDHA1
PDHX
PDK2
PDK3
PDLIM2
PDPK1
PDPR
PDS5B
PDXDC1
PDXK
PDZD2
PDZD4
PDZD8
PDZRN3
PEG3
PELI3
PELP1
PEMT
PET112
PEX16
PEX5L
PFKFB2
PFKFB3
PFKM
PFKP
PGAP1
PGK1
PGLS
PGS1
PHACTR1
PHACTR3
PHACTR4
[truncated: 1,228 more rows]

## Sheet: TDP-43 targets (cell lines)
Supplementary Table S8. Gene list of TDP-43 targets in human cell lines for Figure 3L.
Gene
STK38
MICAL3
AARS2
ARHGEF19
C1orf53
BMP1
LMBR1L
MAP4K5
NBEAL2
PAOX
SPEN
ZHX3
WDFY2
ASAH2B
ATP9B
CEP164
KCNMA1
PRKAR1B
PTPRM
CACNA1A
ANK2
PCDH11X
CELF5
ESYT2
PLEKHA6
SEMA3F
ARAP1
CUX2
HMGXB3
CNTRL
TENM4
UNC13A
SETD5
MEIS2
ARHGEF7
LRP8
PRUNE2
MYO18A
PTK2
ADCY9
CAT
CHID1
COL7A1
CSMD2
DFNB31
FAM66C
FBLN7
FLJ13197
FRMD4B
FTSJ2
ICA1
INSR
LRRC6
LOC101928423
LRRC4C
LOC102724783
MNAT1
MYO19
NIN
PLEKHH1
PEX7
RPUSD4
RGL1
RNF115
SHANK3
SHANK1
SLC16A9
SIPA1L3
SLC4A10
SLC39A13
TBC1D2B
TRIM66
TUBA3FP
UBA1
XPO4
ZNF37BP
ZNF815P
ZNF544
AMZ2P1
BDH1
C14orf23
ATP11C
C7orf55
CCDC66
CCDC157
DKKL1
DAB1
DBT
EXOSC10
FAM122C
GNB1L
GLTSCR1
KRBA1
IQSEC1
LOC100506411
LEMD1
NBPF15
PAK3
MAPK8IP3
MIPOL1
RAPGEF1
SETMAR
TMCO3
ZMYM6
UBXN2B
TP53I11
TTC17
VPRBP
ZDHHC11
ABCB8
ACE
ABHD14A-ACY1
ACACA
ABCD4
ADAMTS13
AKT2
ADRM1
ACY1
ADCK4
AEBP1
ANKDD1A
AK2
AKR1A1
ASAP3
ANKRD52
ANO8
ASPSCR1
ARAP3
ARHGEF25
ARHGEF9
ARVCF
C11orf30
C16orf58
BECN1
C16orf93
C16orf52
CBFA2T2
CACNB1
CCDC57
CCDC150
CCDC33
CHKB
CHURC1-FNTB
CCNL2
CHKB-CPT1B
COASY
CERS4
CROCC
CHFR
COLEC11
CPSF3L
CORO6
CRAMP1L
CPXM1
CUL9
DDX41
DEF8
DUS3L
DDX12P
EFNA3
EGFL7
DPYSL3
EML2
ETHE1
FLOT1
FER1L4
GDI1
FAHD2A
FNTB
FRMD4A
GFRA3
GBAP1
FKBP1B
GRIP2
HCFC1
GYLTL1B
GNB3
GOLGA2P7
FBXL6
GATSL3
IGSF9
HID1
HLA-H
INPP5J
GUSBP4
IRF7
HECTD3
IGFBP7-AS1
ISYNA1
HERC6
GGA3
JMJD7-PLA2G4B
GMIP
HPCAL4
INPPL1
KCNT1
IQGAP3
KIF18B
KIAA0195
HSF4
ITGA2B
LHFPL2
IFRD2
LOC642846
LPCAT4
MAPK11
LRRC23
LOC102723897
MANBA
LRRC45
NDOR1
MARS
MMS19
MRC2
MYT1L
NAT14
NPIPB4
NISCH
NOTCH4
PHYKPL
NR2C2AP
NSD1
POLG
OBSCN
NPRL2
OGDHL
OSBPL7
NAA60
PDDC1
PLCD1
PPP1R12C
PLCB4
PTH1R
POLR3GL
PPOX
QARS
PKD1
PLA2G4B
PEX6
R3HDM4
PLD5
RETSAT
PRPF40B
RALGDS
RET
SIX5
PRKCZ
SMARCC2
PRR14
RP11-242D8.1
SCYL3
RPS6KA4
SPATA20
SPATA6
SEC14L1
SEMA6C
RCE1
SLC26A10
STK16
SKIV2L
REEP4
SLC22A17
RIT2
TCEAL1
TM6SF2
TAF1
SH3GLB2
SLC12A4
TCF25
THBS3
SMARCD3
TMC6
TNRC18
SLC37A1
TRPC1
WDR37
WDR90
ZNF276
TP73-AS1
SREBF1
WASH1
WASH7P
UNK
ZNF598
XYLT2
ULK1
ZSWIM8
YIPF6
ZNF600
TOE1
UBE2Q2
VHL
ABCA7
ACOT11
ANAPC7
ARL10
BCAS3
BRD9
BEND6
CAMTA1
CDHR2
CFDP1
CHRM3
CORO7
CORO7-PAM16
CPNE7
CNTLN
CRTC3
DZIP1
CYTH1
EFCAB14
DNMT3A
EML6
DNAJA4
ELAVL1
FAM179B
GATA4
FAAH
GNG12
FAM228B
GPI
HM13
HAUS2
HINT1
HS6ST3
MAN2A2
LOC101927104
LOC441666
LOC101927870
LOC101929619
LOC101929761
MCCC2
MEG3
LOC102723540
MTSS1L
NBPF11
NSUN5P2
NARS2
NHEG1
PAM
NRCAM
NRG1
MYT1
PDE2A
PDE6B
PTN
PDXDC1
PLCB2
POLR2J4
PTPRG
ROBO1
RELL2
SHC3
RWDD1
RELN
PRPF39
RNPEPL1
SLIT3
2025-09-07
SDHAP2
SDHAP3
SFXN2
SLC48A1
TMEM117
ST5
ST7
TENM3
TPD52L2
UNC5B
TPST1
TPCN2
ZFHX3
USP31
UAP1L1
ZBTB14
ZNF180
ZNF320
ZNF382
ZNF678
ATP6V0E2-AS1
AARS
CDK7
DYRK4
CHRNB3
ASXL3
DAPK1
GUSBP11
G3BP1
C12orf29
METTL10
C20orf194
KCNIP2
DNASE1
MYL5
IGSF21
EPB41L1
LPHN1
LRCH3
MAST1
EIF4G3
MED13L
NAGPA
ONECUT1
MYO1C
NPEPL1
PTPRD
PDE9A
SCAMP5
2025-09-11
PYURF
SLC35F6
TRRAP
PCBP1-AS1
SEMA6D
RORA
TULP3
PIGY
PSD
STX16-NPEPL1
ZNF254
UPP1
RALGAPA2
UBASH3B
TET3
ACSF2
ALDH3B1
BCL2L13
B4GALT2
CEP152
CNST
CNOT1
CRYBB2P1
DDX60L
DLG5
EHD2
FAM114A2
IFT122
MAEA
ITPR3
MATK
KYNU
MGAT1
NPLOC4
MGAT5B
NFATC3
PALM
PDCD6
RAB20
SHROOM3
SLC25A22
SCFD2
TCEA2
STARD4
RFC1
STXBP2
TRAF3
ZER1
ZFP91-CNTF
ZFP91
ACHE
ACSF3
CNR1
COL22A1
CHRNA7
DNAJC25
ELMOD3
HDX
HSCB
JMJD8
MYL12A
OGFOD2
RASSF8
RGS12
RXRA
SYN3
TCFL5
ZNF532
ADARB2
ADCY1
CAMK2B
BZRAP1
CBWD6
CDK10
CDON
DNM1
FBN3
KIAA1324
KNDC1
NBPF1
NECAB2
PTPRN2
PVRIG2P
PMFBP1
PXDN
RAB40B
SBF1
REEP6
RAP1GAP
SCUBE3
SLC24A3
SPPL2B
SUN1
SLMO1
USP13
ZNF420
UNC13B
USP36
ZDHHC11B
GPR173
SEC31B
SNHG10
ABCB6
ADCY7
BAI2
BICC1
C11orf95
CCDC78
CNTNAP1
ENKD1
ELAVL3
FAM66D
GOLGA6L4
GALE
GBA2
HDAC6
HERC2P2
ISL2
MAN2C1
LSS
MAPK12
MFSD12
KMT2C
MTA1
NADSYN1
MYO9B
PCBP3
PKN1
PLSCR3
PLXNB3
PPARD
ROBO3
RNFT2
RABGEF1
SEMA5B
SORBS3
SRRM3
STUB1
TMEM256-PLSCR3
STRA6
WDR35
ZNF195
ARHGAP22
CEP290
FANCL
FYN
GPSM2
GPT2
MTRR
TRIO
ZGPAT
AC007246.3
AGRN
G2E3
AP1G1
ETV5
HDGFRP2
KIAA0753
IQCE
RSF1
PHF2
NUP188
TMEM175
KRT7
ACTL6B
CDH24
EPB41L4A
EXD3
NSMCE4A
PPIEL
SPEG
SYT7
STAG3L5P-PVRIG2P-PILRB
TRAPPC12
CLCN2
CCDC41
HP1BP3
SLC9B2
USP3
UPF2
SYNJ2
ATG4B
WASL
RP11-65J3.1
ARHGAP32
CELSR3
CDO1
CEP72
DNAJC5
GRAMD1A
KALRN
ITGA3
KCNQ2
KLHL18
MADD
MICAL1
NYNRIN
SEPT7P2
ZNF826P
SNHG17
TMEM132A
C19orf26
PFKP
STMN2
EP400
FBXO18

## Sheet: cervical spinal cord
Supplementary Table S8. Gene list of aberrant splicing genes in cervical spinal cord for Figure 4I.
Gene
AACS
AARS
AATK
ABCA2
ABCA8
ABCB8
ABCB9
ABCC5
ABCG2
ABHD12
ABHD17A
ABI1
ACACA
ACAP3
ACAT2
ACSL1
ACSS2
ACTN2
ACYP1
ADAM15
ADAMTSL2
ADAP1
ADCY5
AES
AFF3
AGAP1
AGPAT1
AGRN
AHDC1
AJAP1
AKAP6
AKAP7
AKAP8L
AKAP9
AKT3
ALKBH4
ALMS1
AMOTL2
AMOT
ANK3
ANKEF1
ANKRD11
ANKRD13B
ANKRD13D
ANKRD18A
ANKRD36C
ANKS1A
ANKS1B
ANKS3
ANKZF1
ANO10
ANO2
AOC3
APBB1
APBB2
APOD
APOE
AQP4
ARAP3
ARFGAP1
ARHGAP21
ARHGAP22
ARHGAP23
ARHGAP32
ARHGAP33
ARHGEF10
ARHGEF2
ARHGEF37
ARHGEF7
ARIH2
ARL5A
ARPC4-TTLL3
ARPC4
ARPP21
ARVCF
ASPHD1
ATOH8
ATP11A
ATP2C1
ATP6V0A1
ATP7B
ATP8A2
ATP9B
ATXN1
ATXN7L1
B3GAT1
BAALC
BAI1
BAIAP2
BAZ2B
BEST1
BICD2
BIN1
BLCAP
BLM
BPTF
BRD1
BRF1
BTBD8
BTBD9
BTNL9
C10orf90
C11orf84
C12orf55
C14orf132
C16orf95
C17orf72
C19orf66
C1QTNF6
C1orf198
C1orf61
C20orf112
C20orf194
C2CD2
C2orf80
C8orf46
CABLES1
CACNA1A
CACNA1B
CACNA2D1
CAMK2D
CAMKK2
CAMSAP1
CAMTA2
CAPN3
CARNS1
CASKIN1
CATSPERG
CBX7
CCAR1
CCDC146
CCDC85C
CCDC88A
CCDC92
CCNI
CCNL2
CCNY
CD22
CD46
CD81
CDC42BPB
CDH8
CDHR3
CDK18
CDON
CECR2
CEP170B
CERCAM
CES4A
CGNL1
CHCHD6
CHD7
CHN2
CIT
CKMT2-AS1
CLASP2
CLASRP
CLDND1
CLEC3B
CLIP4
CLMN
CLMP
CLN8
CNKSR3
CNN3
CNNM2
CNNM3
CNTN2
CNTNAP2
CNTNAP5
COASY
COBLL1
COBL
COL16A1
COL18A1
COL22A1
COL5A3
COL9A2
COLGALT2
COPE
COPS7A
CPT1C
CRTC1
CSAD
CTDSP1
CTIF
CTNND2
CTSA
CTU2
CUEDC1
CXorf36
CYTH1
D2HGDH
DAB2IP
DBNDD2
DDHD1
DGCR2
DGCR8
DGKD
DGKH
DGKQ
DGKZ
DGUOK
DHCR24
DIP2A
DIP2C
DIS3L2
DIXDC1
DLC1
DLG2
DMBT1
DMD
DMPK
DNAH17
DNAJC19
DNM3
DNMT3A
DOC2B
DOCK3
DOCK6
DOCK9
DOK1
DOT1L
DPP6
DPYSL2
DTNA
DTNB
DTX2P1-UPK3BP1-PMS2P11
DTX4
DYSF
EDC4
EGFL7
EIF4G1
ELAVL3
ELMO1
ELN
EML2
EML5
ENOX1
ENPP6
ENTPD3
EPAS1
EPB41L1
EPB41L3
EPHA10
EPN1
ERC1
ERG
ESYT2
EVI5L
EVL
EXOC7
EXOG
FAIM2
FAM122C
FAM124A
FAM131B
FAM13C
FAM193B
FAM198B
FAM201A
FAM20C
FAM222A
FAM66C
FANCA
FASTK
FAT3
FBXL16
FBXL19
FBXL7
FBXO21
FBXO31
FBXW4
FCHO1
FCHSD2
FDFT1
FEZ1
FGFR1
FGFR2
FGFR3
FLNB
FLYWCH1
FMNL2
FNIP1
FOLH1
FRMD4B
FRYL
FTH1
FXYD6-FXYD2
FXYD6
GAB1
GABBR1
GARNL3
GAS7
GATAD2A
GEMIN8
GJB1
GLDN
GNAS
GOLGA8A
GPIHBP1
GPR155
GPR158
GPR176
GPSM1
GPSM2
GRB10
GREB1
GRID1
GRIK4
GRIK5
GRM3
GRM4
GSN
GTF2A1
GTF2I
GUCY1A2
H2AFY
HAPLN2
HCFC1
HDAC9
HDGFRP3
HDGF
HECTD4
HECW1
HECW2
HEPACAM
HERC2P2
HID1
HIF3A
HIP1R
HIP1
HNRNPA2B1
HS6ST2
HYDIN2
HYDIN
IGSF21
IGSF8
IKZF4
INO80E
INPP4B
INPP5F
INTS1
IQCE
IQSEC1
ITFG3
ITGA2
ITGB1BP1
JAKMIP3
JAM3
JMJD1C
JMJD7-PLA2G4B
JMJD7
JPH1
JPH4
KANSL1
KAT2A
KAZN
KCNK1
KCNQ4
KEL
KHDRBS2
KIAA1244
KIAA1324L
KIAA1429
KIF1C
KIF5C
KIF6
KIRREL3
KLC1
KLF13
KLHL3
KMT2A
LAMA3
LAMA5
LANCL1
LARGE
LARP4B
LDB3
LDLRAD4
LDLRAP1
LDLR
LGR5
LINC00888
LIPE
LMO7
LOC100128079
LOC100129917
LOC100289561
LOC100507346
LOC100630923
LOC101927119
LOC101928344
LOC101929097
LOC101929145
LOC101929444
LOC101929758
LOC102723375
LOC102723612
LPAR1
LPGAT1
LPHN1
LRRC20
LRRC24
LRRC4B
LRRC7
LSM14A
LSM14B
LSS
MACF1
MACROD2
MAGI2-AS3
MAGI2
MAP3K10
MAP3K11
MAP4K4
MAP7
MAPK10
MAPK8IP1
MAPK9
MAPKBP1
MAPRE1
2025-03-08
MAST3
MBD5
MBOAT1
MBP
MCF2L2
MCF2L
MCM3AP
MCOLN1
MDGA1
MECP2
MEIS1
MFSD6
MGEA5
MGLL
MICAL3
MLC1
MLLT4
MLLT6
MPDZ
MPP2
MPP5
MPRIP
MRI1
MTERFD2
MTHFD2L
MTRR
MTUS2
MUM1
MVD
MYH7B
MYO15B
MYO18A
MYO1D
MYRF
NACAD
NADSYN1
NAPEPLD
NBEAL1
NBPF12
NBPF8
NCAM2
NCKAP5
NDE1
NDRG1
NDRG2
NEDD9
NELFB
NELL1
NEURL4
NFASC
NFIX
NINJ2
NIPA1
NIPAL3
NKD1
NPFFR1
NPLOC4
NPRL3
NR2F2
NRCAM
NRXN2
NRXN3
NSUN6
NUMA1
NUSAP1
NUTM2A-AS1
OCIAD1
OLFM1
OLFM2
OSBP2
OSBPL5
OTUD7A
OTUD7B
PAAF1
PABPC1
PACS2
PALD1
PAQR4
PARD6A
PARVG
PAXIP1
PCBP3
PCLO
PCNT
PCNXL3
PCYT1B
PCYT2
PDE1A
PDE1C
PDE4B
PDE4D
PDE6B
PDE8A
PDGFA
PDGFRB
PDIA2
PDPK1
PDZD2
PELP1
PEX5L
PGAP2
PGRMC1
PGS1
PHACTR3
PHIP
PHLDA3
PHLDB1
PHLPP1
PIAS4
PIEZO2
PIK3C2B
PILRB
PIP4K2A
PIP5K1C
PKD1
PLA1A
PLA2G4C
PLCL1
PLEKHA1
PLEKHA6
PLEKHG1
PLEKHG3
PLEKHH1
PLEKHM3
PLXNB3
PMS2P3
PMS2P4
PNRC1
POGZ
POLR3H
POM121
POMT1
PORCN
PPEF1
PPFIBP1
PPM1F
PPP1R12C
PPP1R16B
PPP1R3F
PPP2R1B
PPP2R2C
PPP2R4
PPP6R2
PQLC2
PRCP
PRKCZ
PRPF40B
PRR13
PRR5L
PSMC3IP
PTCH1
PTCHD4
PTGDS
PTGES2
PTGES3
PTPN4
PTPRB
PTPRD
PTPRF
PTPRK
PTPRR
PVRIG2P
PVRIG
PVRL1
PXK
QSOX1
RAB11FIP4
RAB40B
RADIL
RAI14
RALGPS1
RAPGEF4
RAPGEF5
RASGRF1
RASGRF2
RBM4B
RCAN1
RCC1
REPS2
RERE
RGL4
RGS11
RGS3
RGS5
RGS6
RILPL1
RIMS2
RNF144A
RNF152
RNF220
RNPC3
RP1-40E16.9
RP11-397C12.1
RP11-806K15.1
RPAP2
RPS6KA2
RRP1
RSPO2
RTEL1-TNFRSF6B
RTEL1
RUFY2
RUNDC3A
RUSC2
S100A13
S100A6
S100B
SAMD4B
SAP30BP
SASH1
SBF1
SEMA3G
SEMA6A
SEMA6B
2025-09-04
2025-09-08
SET
SEZ6L2
SGSM1
SH3BGRL
SH3GLB2
SH3PXD2A
SH3TC2
SHANK3
SHC2
SHROOM2
SIK3
SKAP2
SLC13A3
SLC1A2
SLC24A2
SLC24A5
SLC25A13
SLC25A29
SLC29A4
SLC35E2B
SLC35E3
SLC44A1
SLC5A11
SLC6A1-AS1
SLC6A6
SLC6A9
SLC7A5
SLC7A6
SLC9A3
SMAD7
SMPD4
SNPH
SNRPN
SNURF
SNX27
SNX29
SNX32
SOGA1
SOGA2
SORCS2
SORL1
SOX2-OT
SPATA13
SPATA20
SPG7
SPHK2
SPIN1
SPOCK1
SPRED2
SPTAN1
SRCIN1
SREBF2
SRGAP3
ST18
ST3GAL4
STAG3L5P-PVRIG2P-PILRB
STAG3
STK39
STMN2
STON1
SUN2
SYMPK
SYNE1
SYNJ2
SYTL2
TAF4B
TANC2
TARS2
TBC1D13
TBC1D17
TBC1D5
TBCEL
TCEAL4
TCHP
TCP11L1
TDRD9
TFEB
TF
TGM2
THOC1
THSD7A
TIE1
TJAP1
TLE1
TLE2
TMC7
TMCC2
TMEM108
TMEM139
TMEM144
TMEM151B
TMEM184B
TMEM198B
TMEM259
TMEM2
TMEM38B
TMEM44
TMEM59
TMEM63A
TMEM8B
TNFRSF21
TNPO2
TNS1
TOM1L2
TP73-AS1
TPD52
TPPP
TRAK2
TRIM41
TRIM58
TRIM62
TRIO
TSC1
TSC22D1-AS1
TSC2
TSPAN1
TSPAN3
TTBK1
TTC7A
TTC7B
TTLL11
TTN
TTPA
TTYH1
TTYH2
TUBB4A
TULP4
TYSND1
UBA1
UBA3
UBAP1L
UBE2V1
UBE4B
UNC13C
UNKL
USF1
USH1C
USP31
USP45
USP54
VAPB
VPS29
VPS9D1
VWA7
VWF
WARS
WASF1
WDR27
WHSC1L1
WIZ
WNK1
WWC3
XRCC3
XRRA1
YTHDF1
YWHAZ
ZACN
ZBED3-AS1
ZBTB17
ZC2HC1C
ZC3H18
ZDHHC11B
ZFHX4
ZFP41
ZFR2
ZMIZ1
ZMYND8
ZNF138
ZNF141
ZNF160
ZNF204P
ZNF254
ZNF276
ZNF324B
ZNF362
ZNF395
ZNF418
ZNF462
ZNF518B
ZNF536
ZNF573
ZNF580
ZNF611
ZNF704
ZNF710
ZNF76
ZNF780A
ZZEF1

## Sheet: lumbar spinal cord
Supplementary Table S8. Gene list of aberrant splicing genes in lumbar spinal cord for Figure 4I.
Gene
AASS
AATK
ABCA10
ABCA2
ABCA3
ABCA8
ABCC1
ABCG2
ABHD17A
AC073283.4
ACAP3
ACER2
ACOX3
ACSL5
ADAM15
ADAMTS18
ADAP1
ADAR
ADCY1
ADCY3
ADCY5
ADC
AFMID
AGAP1
AGAP6
AGO2
AGPAT4
AKAP9
ALMS1
AMOTL2
AMPD2
ANK2
ANKRD11
ANKRD13B
ANKRD36C
ANKS1B
ANLN
ANXA9
APBA2
APLP1
APOE
APPL2
AQP4
ARAP1
ARHGAP23
ARHGAP32
ARHGAP33
ARHGEF25
ARHGEF37
ARHGEF7
ARIH2
ARNT2
ARPC4-TTLL3
ARPP21
ASCC1
ASPHD1
ATL3
ATP11A
ATP5F1
ATP8A1
ATP9B
B3GAT1
B4GALNT4
BAI1
BAI3
BAIAP2
BCAR1
BEND7
BEST1
BET1L
BIN1
BMP8A
BRAT1
C10orf90
C16orf93
C18orf54
C19orf66
C1orf198
C1orf61
C20orf194
C6orf165
CABIN1
CACNA1B
CALN1
CAPN3
CARNS1
CBFB
CCDC159
CCDC74B
CCDC7
CD22
CD44
CD47
CD81
CDC42BPA
CDK18
CDK2AP2
CDK5RAP2
CDKL3
CDR2L
CELF5
CELSR2
CERCAM
CGNL1
CHCHD6
CHD7
CHERP
CHN2
CLDN11
CLDND1
CLEC16A
CLEC3B
CLHC1
CLMN
CLPB
CMIP
CMTM5
CNBP
CNN3
CNTFR
CNTN1
CNTN2
CNTNAP2
COASY
COCH
COL16A1
COL18A1
COL4A5
COL9A3
COX7B
CTAGE5
CTC1
CTNNA2
CTNND2
CTTNBP2
CUEDC1
CXorf36
CYTH1
DBNDD2
DCLRE1C
DDR1
DEAF1
DENND4B
DGKD
DHCR24
DHDDS
DHX58
DLG2
DMBT1
DMD
DMXL1
DNAH17
DNAH1
DNAH9
DNAJC10
DNAJC27-AS1
DNHD1
DOCK3
DOCK5
DOCK9
DPYD
DST
DTNA
DTNB
DTX2P1-UPK3BP1-PMS2P11
DTX4
DYNC1LI2
EDN3
EFCAB2
EFS
EGFL7
ELFN2
ENG
ENPP2
ENPP6
EPAS1
EPB41L3
EPN1
ERBB2
ERC1
EVI5L
EVL
EZH1
FAAH
FAM102A
FAM120AOS
FAM131B
FAM13C
FAM192A
FAM193B
FAM201A
FAM211A-AS1
FAM214A
FAM222A
FAM63A
FANCA
FBXW4
FCHO1
FEZ1
FGFR1
FGFR2
FGGY
FLT1
FLVCR2
FLYWCH1
FMNL2
FRMD4B
FRYL
FSD1L
FTO
FUZ
GAK
GATS
GFAP
GIGYF1
GJB1
GOLGA8A
GON4L
GPHN
GPIHBP1
GPM6B
GPR35
GPR98
GPSM2
GRAMD4
GRB10
GSN
GTDC1
GUSBP11
H2AFY
HAPLN2
HDAC4
HDAC7
HERC2P2
HERC2P3
HIF3A
HIP1R
HIP1
HLCS
HOXD-AS1
HOXD1
HSP90AB1
HSPA4L
HYI
IAH1
IFT172
IL18R1
IL4R
IMPDH1
INF2
INPP1
INPP5A
INPP5F
INSR
ITGA2
ITGAL
IVD
JAKMIP3
KCNH3
KCNK1
KEL
KIAA0368
KIAA1244
KIAA1324L
KIAA1598
KIAA1671
KIF1A
KIF5C
KLF13
KSR1
LAMA3
LARP1
LAS1L
LDB3
LDLRAP1
LEMD2
LETM1
LHPP
LINC00639
LINGO1
LIPE
LMF1
LOC100507336
LOC101927154
LOC101929097
LOC101929145
LOC101929444
LOC101929560
LOC102723375
LOC102723569
LOC102723612
LOC401320
LOC730102
LPIN3
LRP2
LRRC40
LRRC4B
LSM14A
LSS
LYSMD4
MAGI2-AS3
MAGI2
MAN2A2
MAP3K10
MAP4K4
MAP4
MAP6D1
MAP7D1
MAPK10
MAPK9
2025-03-01
MAST3
MATR3
MBP
MCF2L
MDGA1
MDH2
MDN1
MEGF10
METRN
MFSD5
MICAL3
MICALL1
MITF
MLLT6
MLYCD
MMAB
MMD2
MOB3B
MOG
MPP2
MPRIP
MRPL45P2
MRPL48
MSH6
MTFR1L
MTSS1L
MTURN
MTUS1
MVD
MYL6
MYO15B
MYO18A
MYO1D
MYO9B
MYRF
MYSM1
NASP
NBAS
NBPF15
NBPF1
NBR1
NCKAP5
NCOR2
NDE1
NDRG1
NDRG2
NDST1
NDUFS2
NECAB2
NFASC
NFIX
NINJ2
NIPA1
NIPAL3
NKAIN2
NOSTRIN
NRBP2
NRXN2
NSD1
NTNG2
NTRK2
NUBP2
OCIAD1
OGFRL1
OGG1
OSBP2
OTUD7B
PAAF1
PABPC1
PACS2
PAK3
PAQR4
PARVG
PBXIP1
PCBP1-AS1
PCBP4
PCDHGB5
PCGF5
PCSK6
PCYT2
PDE1C
PDE4B
PDE6B
PDIA2
PDXDC1
PDXK
PDZD4
PEX5L
PHACTR3
PHF2
PHYKPL
PIAS4
PICALM
PIP5K1C
PKD1
PKMYT1
PKP4
PLA2G16
PLA2G6
PLCH2
PLEKHA6
PLEKHH1
PLEKHH2
PLP1
PLXNA3
PLXNB3
PLXND1
PMEPA1
PNISR
POGZ
POM121C
PPP1R16A
PPP1R16B
PPP2R2A
PPP2R2C
PRCC
PRKCZ
PRKX
PRMT7
PRR5L
PSRC1
PTCH1
PTDSS2
PTGDS
PTPRB
PTPRK
PVRIG
PXK
QTRT1
RAB11FIP4
RAB40B
RABGEF1
RAI14
RALA
RALGDS
RALGPS1
RAP1GAP
RAPGEF1
RASA4CP
RASGRF1
RASGRF2
RASGRP3
RASIP1
RASSF2
RCAN1
RELL1
RERE
RGMA
RGS11
RGS3
RGS8
RHBDL2
RHOT2
RNF144A
RNF220
RP11-85F14.5
RP11-983P16.4
RP5-1043L13.1
RP5-1159O4.2
RPS16
RPS6KA2
RPS6KA5
RPS7
RUNDC3A
RYR3
S100A6
S100B
SAMD4A
SASH1
SAT1
SATB2
SBF1
SCAF1
SELO
SEMA4C
SEMA6A
SEMA6B
2025-09-04
2025-09-08
SERINC1
SERPINI1
SET
SGK1
SGMS1
SGSM2
SH2B1
SH3BGRL
SH3GL3
SH3GLB2
SH3PXD2A
SH3TC2
SHANK3
SHPK
SHROOM2
SHROOM4
SIK3
SLC1A2
SLC22A23
SLC24A2
SLC25A29
SLC2A11
SLC38A2
SLC44A1
SLC45A3
SLC5A11
SLC6A6
SLC6A9
SLC9A8
SMARCA2
SMARCC1
SMG5
SMG9
SMTN
SNCB
SOGA2
SORBS1
SORCS2
SPATA13
SPATA6
SPDL1
SPECC1
SPPL3
SRCIN1
SRGAP3
SRRM1
SSBP3
ST18
ST6GAL1
STAG3
STARD9
STAT2
STK32B
STMN2
SUMO1
SYNDIG1
SYNE1
SYNJ2
SYTL2
SZT2
TANC1
TANC2
TBC1D12
TBC1D32
TBC1D4
TBRG1
TCEAL4
TCERG1
TCHP
TFEB
TJAP1
TLE2
TLE4
TM7SF2
TMCC2
TMEM139
TMEM144
TMEM151A
TMEM175
TMEM178A
TMEM184B
TMEM63A
TMTC2
TNFRSF21
TNRC6B
TNS1
TP73-AS1
TPCN1
TPD52L2
TRAF3
TRAK1
TRIM16L
TRIM41
TRIM46
TRMT44
TSC2
TTBK2
TTC7B
TTLL11
TTLL3
TTLL7
TUBA1A
TYK2
UAP1L1
UBAP1L
UGT8
UNKL
UPRT
USH1C
USP31
USP33
USP54
VEGFA
VPS29
VWF
WARS
WDFY2
WDR27
WDR96
WNK1
XAF1
YEATS2
YTHDF1
ZBTB20
ZBTB47
ZBTB7B
ZC3H4
ZC3H7B
ZDHHC14
ZDHHC20
ZEB2-AS1
ZEB2
ZFR2
ZMYND8
ZNF142
ZNF324B
ZNF536
ZNF609
ZNF655
ZNF704
ZNF81

## Sheet: Oligodendrocyte-specific
Supplementary Table S8. Gene list of oligodendrocyte-specific genes for Figures 4I.
Gene
ST18
AC008571.2
ENPP2
LINC01608
CLDN11
FAM107B
UGT8
SLCO1A2
MOG
AL359091.1
CNDP1
LPAR1
SHROOM4
ABCA8
ANLN
PIEZO2
FOLH1
VRK2
FA2H
CARNS1
MYRF
GPR37

## Sheet: SY5Y
Supplementary Table S8. Gene list of genes containing novel junctions after siTDP-43 in SY5Y for Figure S7B.
Gene
C19orf26
CDO1
ARHGAP32
CAPS2
DAK
CCDC57
CDH24
CEP72
C1orf61
DGKI
FGFR4
GRAMD1A
EP400
ELAVL3
GATA2
EML6
IGLON5
HP1BP3
FBXO36
GLB1L3
HOXD3
ICA1
LOC100128885
IQCD
KCNT1
LOC728323
GPX7
MCM3AP-AS1
PAOX
PCBP3
INSR
KALRN
NYNRIN
LOC102723375
LPHN1
NBPF11
PDE2A
SNHG17
RABGEF1
RHBDD1
SEPT7P2
RAB11FIP5
RBM6
RPL23AP53
PKIA
SEMA6D
STMN2
TSPAN12
UGT8
TSNARE1
ZNF37BP
ZNF826P
RNF115
TVP23C-CDRT4
SYCP2
TVP23C
STRA6
STX18-AS1
TCERG1
SRP9
STAP2
SH3YL1
SPAG6
STARD3NL
ZNF195
USP54
VILL
TSPAN11

## Sheet: WTC11
Supplementary Table S8. Gene list of genes containing novel junctions after siTDP-43 in WTC11 for Figure S7B.
Gene
ATP6V0E2-AS1
AARS
ACTL6B
BZRAP1
CAMK2B
CACNA1A
AC007246.3
CDO1
CELSR3
CEP290
ADCY1
CDK7
CELF5
DYRK4
AGRN
CHRNB3
EPB41L4A
ASXL3
ATG4B
DAPK1
FBN3
EP400
FBXO18
EXD3
GRAMD1A
C19orf26
G2E3
AP1G1
ETV5
GUSBP11
ARHGAP32
G3BP1
ITGA3
C12orf29
METTL10
C20orf194
KCNIP2
KLHL18
DNASE1
DNM1
HDGFRP2
MYL5
MYO18A
KIAA0753
KALRN
IGSF21
KIAA1324
MADD
IQCE
EPB41L1
LPHN1
LRCH3
MAST1
NYNRIN
EIF4G3
MED13L
NAGPA
MICAL1
NECAB2
ONECUT1
MYO1C
NPEPL1
NADSYN1
KCNQ2
RSF1
PTPRD
PDE9A
PTPRN2
SCAMP5
STAG3L5P-PVRIG2P-PILRB
PVRIG2P
2025-09-11
PXDN
SETD5
PYURF
SNHG10
TRAPPC12
SLC35F6
NSMCE4A
TRRAP
STMN2
SPEG
PCBP1-AS1
PHF2
SEMA6D
RORA
TULP3
NUP188
PFKP
PIGY
SLMO1
SNHG17
PSD
RP11-65J3.1
STX16-NPEPL1
SYT7
ZNF254
UNC13B
TMEM175
RAB40B
UNC13A
UPP1
RALGAPA2
USP36
TMEM132A
UBASH3B
SEPT7P2
TET3
WASL

## Sheet: MO3.13
Supplementary Table S8. Gene list of genes containing novel junctions after siTDP-43 in MO3.13 for Figure S7B.
Gene
AC090044.1
ACOT12
BAIAP3
C5orf45
CD300C
CEP290
C19orf26
ANKRD19P
BICC1
CDO1
ACVRL1
ARHGAP32
CASZ1
CEP72
ADAMTS7
ALX1
CCDC57
CDH24
COASY
ADAMTSL4
BECN1
BOK
C2CD2L
CCDC41
CHADL
CLEC2L
CNST
ABCA11P
ABCD4
ACOT11
ASPSCR1
CCDC78
ACADVL
ADAMTS16
ATG4B
ATXN1
BRCA2
CHTF18
COA1
CORO6
DAGLA
FGFR4
FLI1
FLJ46906
ENOX2
EP400
EPB41L1
HAGHL
IGFLR1
GPR124
GUSBP4
HAAO
CSAD
CSRNP3
ENKD1
GALE
ENO3
GGT5
HOMER2
KCNQ2
FAM114A2
DNAH1
EGFL7
FADS3
GPC5
GPSM2
GRB10
HP1BP3
EXOC3L1
HM13
IGSF9B
DOCK1
EBF4
FAM151B
IMPDH2
ITGA3
FRMPD1
LARP4
LOC100506411
MAN2C1
MGAT5B
MTIF2
NR1H3
NYNRIN
KDM4C
KIAA0556
LOC102724550
LRP8
LZTS3
NECAB2
HSPBP1
IMMP1L
INVS
KIAA0895L
MADD
MEG3
MEGF6
MYO18A
METTL8
N4BP2L2
KDM4D
LOC642846
KCTD17
LMBR1L
METTL15
MTA1
LMF1
MTRR
NGEF
ISL2
ISYNA1
KIAA1671
LRRN4
MAPK15
MFSD12
MYO9B
NCOR2
LOC100128398
LOC100288175
MAPK12
MPV17
NOS3
PCSK7
PCDH7
PFKP
PKD1
RTFDC1
SEPT7P2
RPUSD1
PCBP1-AS1
PDCD6
PSMA1
PTH1R
RINL
PLEKHH3
PLXNB3
POLR3GL
PORCN
RORA
SELENBP1
NSMCE1
OBSCN
PCM1
PIF1
PSMD5-AS1
RP11-242D8.1
RP5-886K2.3
RABGEF1
RP11-266K4.9
RTKN
NPRL3
NR2F2-AS1
PROSER2-AS1
PTPN4
RWDD1
PTK2
RAB20
SLC1A3
TSPAN17
ZNF826P
SYNGR3
TPD52L1
USP13
WDR27
WNT5B
RUNX1
SH3BP2
SH3D21
SHROOM3
SLMO1
UAP1L1
SIPA1L3
SNHG17
TMC6
TMEM175
ST5
TMCC1
TRIO
TXNRD3
WWOX
ZGPAT
PMFBP1
RNF24
SLC8B1
SLC9B2
STARD3NL
THBS2
TRMT10B
SETD5
SNED1
WDR35
ZNF420
WDR83
ZNF195
SORBS3
SPAG4
SSC5D
TMEM143
TNNT3
TTYH3
WDFY2
ZDHHC11B
