# Supplementary material for: Aberrant Splicing Signatures Underpin Oligodendrocyte Damage in ALS and Neuron Loss in FTD
Source: Adv Sci (Weinh). 2026 Feb 4;13(17):e14886. doi: 10.1002/advs.202514886 (PMC13042764; doi:10.1002/advs.202514886)
Supplement: Supplementary file 5 — Supporting File 5: advs73895‐sup‐0005‐TableS9.xlsx. [file ADVS-13-e14886-s002.xlsx]

## Sheet: Sheet1
Supplementary Table S9. Lists of neuron and glial cell marker genes.
Gene	p_val	avg_log2FC	pct.1	pct.2	p_val_adj	cluster
ST18	0	5.08787	0.996	0.091	0	Oligodendrocyte
AC008571.2	0	3.84004	0.805	0.095	0	Oligodendrocyte
ENPP2	0	3.4801	0.955	0.086	0	Oligodendrocyte
LINC01608	0	3.29696	0.755	0.028	0	Oligodendrocyte
CLDN11	0	2.88633	0.856	0.054	0	Oligodendrocyte
FAM107B	0	2.83366	0.863	0.082	0	Oligodendrocyte
UGT8	0	2.79445	0.866	0.085	0	Oligodendrocyte
SLCO1A2	0	2.75291	0.831	0.036	0	Oligodendrocyte
MOG	0	2.62356	0.822	0.044	0	Oligodendrocyte
AL359091.1	0	2.60311	0.738	0.061	0	Oligodendrocyte
CNDP1	0	2.58186	0.709	0.039	0	Oligodendrocyte
LPAR1	0	2.49955	0.807	0.067	0	Oligodendrocyte
SHROOM4	0	2.48275	0.805	0.085	0	Oligodendrocyte
ABCA8	0	2.44973	0.778	0.03	0	Oligodendrocyte
ANLN	0	2.44298	0.764	0.081	0	Oligodendrocyte
PIEZO2	0	2.36328	0.724	0.062	0	Oligodendrocyte
FOLH1	0	2.3536	0.721	0.027	0	Oligodendrocyte
VRK2	0	2.31806	0.722	0.081	0	Oligodendrocyte
FA2H	0	2.28596	0.762	0.059	0	Oligodendrocyte
CARNS1	0	2.2273	0.701	0.049	0	Oligodendrocyte
MYRF	0	2.21652	0.729	0.041	0	Oligodendrocyte
GPR37	0	2.2094	0.721	0.098	0	Oligodendrocyte
OBI1-AS1	0	3.75871	0.889	0.027	0	Astrocyte
HPSE2	0	3.33723	0.751	0.06	0	Astrocyte
TPD52L1	0	3.27991	0.905	0.078	0	Astrocyte
GFAP	0	3.24898	0.786	0.048	0	Astrocyte
BMPR1B	0	3.2324	0.924	0.069	0	Astrocyte
RFX4	0	3.15386	0.912	0.081	0	Astrocyte
ATP1A2	0	3.088	0.925	0.099	0	Astrocyte
AQP4	0	3.06092	0.89	0.053	0	Astrocyte
ZNF98	0	3.05147	0.724	0.074	0	Astrocyte
AL137139.2	0	2.90872	0.852	0.024	0	Astrocyte
GJA1	0	2.8572	0.821	0.021	0	Astrocyte
SLC14A1	0	2.68543	0.719	0.015	0	Astrocyte
RANBP3L	0	2.64983	0.799	0.032	0	Astrocyte
FAM189A2	0	2.64338	0.731	0.02	0	Astrocyte
COL5A3	0	2.6363	0.782	0.085	0	Astrocyte
NHSL1	0	2.60124	0.848	0.067	0	Astrocyte
RGS20	0	2.55257	0.785	0.034	0	Astrocyte
SPON1	0	2.42979	0.812	0.062	0	Astrocyte
HIF3A	0	2.41324	0.868	0.066	0	Astrocyte
FGFR3	0	2.39999	0.781	0.023	0	Astrocyte
SLCO1C1	0	2.39771	0.748	0.008	0	Astrocyte
SLC7A11	0	2.36813	0.779	0.084	0	Astrocyte
STON2	0	2.34323	0.795	0.035	0	Astrocyte
ACSS3	0	2.29951	0.787	0.068	0	Astrocyte
GLI3	0	2.29533	0.763	0.016	0	Astrocyte
ARHGEF26	0	2.27285	0.802	0.056	0	Astrocyte
PAMR1	0	2.2307	0.738	0.054	0	Astrocyte
ALDH1L1	0	2.19342	0.728	0.031	0	Astrocyte
F3	0	2.18467	0.707	0.024	0	Astrocyte
ATP1B2	0	2.15656	0.742	0.092	0	Astrocyte
SLC25A18	0	2.14625	0.751	0.049	0	Astrocyte
APOE	0	2.12833	0.763	0.079	0	Astrocyte
PLSCR4	0	2.00332	0.706	0.035	0	Astrocyte
STK33	0	1.86133	0.71	0.099	0	Astrocyte
NRG1	0	3.32214	0.858	0.08	0	Ex
CBLN2	0	2.57518	0.806	0.026	0	Ex
LINGO2	0	2.55682	0.921	0.079	0	Ex
OLFM3	0	2.49277	0.981	0.071	0	Ex
AL117329.1	0	2.43865	0.82	0.018	0	Ex
TAFA1	0	2.27293	0.809	0.099	0	Ex
SH3GL2	0	2.25122	0.992	0.097	0	Ex
AC011287.1	0	2.24229	0.768	0.037	0	Ex
FSTL4	0	2.18147	0.921	0.053	0	Ex
SV2B	0	2.07893	0.985	0.076	0	Ex
ST6GALNAC5	0	2.07802	0.842	0.09	0	Ex
ZNF804B	0	2.06572	0.747	0.084	0	Ex
CABP1	0	1.96854	0.972	0.078	0	Ex
AC019211.1	0	1.94803	0.75	0.011	0	Ex
ENC1	0	1.92521	0.911	0.062	0	Ex
PCSK2	0	1.92413	0.965	0.097	0	Ex
CPNE4	0	1.90476	0.778	0.041	0	Ex
MLIP	0	1.8415	0.877	0.012	0	Ex
CAMK2A	0	1.82016	0.97	0.091	0	Ex
AC067956.1	0	1.81246	0.76	0.01	0	Ex
MIR137HG	0	1.80398	0.947	0.05	0	Ex
EPHA4	0	1.78846	0.936	0.089	0	Ex
RBFOX3	0	1.7513	0.977	0.09	0	Ex
AL591501.1	0	1.71725	0.889	0.045	0	Ex
KCNB2	0	1.65777	0.838	0.066	0	Ex
AC090578.1	0	1.65631	0.89	0.097	0	Ex
LINC01250	0	1.6263	0.91	0.056	0	Ex
BMPER	0	1.60845	0.934	0.094	0	Ex
NELL1	0	1.60783	0.822	0.089	0	Ex
NDST3	0	1.60359	0.849	0.071	0	Ex
CRACDL	0	1.59107	0.922	0.033	0	Ex
LY86-AS1	0	1.57506	0.785	0.011	0	Ex
BASP1-AS1	0	1.57399	0.949	0.058	0	Ex
AC120193.1	0	1.54175	0.816	0.068	0	Ex
PRICKLE1	0	1.53982	0.957	0.093	0	Ex
RIT2	0	1.52418	0.776	0.063	0	Ex
PHYHIP	0	1.51613	0.894	0.071	0	Ex
NPTX1	0	1.48531	0.863	0.033	0	Ex
ANO3	0	1.48462	0.844	0.022	0	Ex
TESPA1	0	1.46698	0.718	0.017	0	Ex
SLC17A7	0	1.45767	0.891	0.03	0	Ex
GRM1	0	1.45479	0.761	0.058	0	Ex
SLIT3	0	1.4529	0.724	0.025	0	Ex
GAP43	0	1.44504	0.909	0.081	0	Ex
TRHDE	0	1.40665	0.743	0.072	0	Ex
CCDC85A	0	1.38895	0.803	0.087	0	Ex
NIPAL2	0	1.37462	0.866	0.048	0	Ex
PTPRR	0	1.35504	0.892	0.069	0	Ex
DGCR5	0	1.31197	0.926	0.074	0	Ex
EPHA5	0	1.30575	0.87	0.098	0	Ex
DIRAS2	0	1.28205	0.821	0.067	0	Ex
RGS4	0	1.25181	0.793	0.058	0	Ex
CHD5	0	1.24592	0.951	0.092	0	Ex
RUNDC3B	0	1.2442	0.94	0.098	0	Ex
FRAS1	0	1.22277	0.792	0.073	0	Ex
HTR1E	0	1.21773	0.843	0.042	0	Ex
SYNPO2	0	1.21043	0.836	0.054	0	Ex
BCL11A	0	1.20574	0.864	0.067	0	Ex
CACNG3	0	1.20374	0.877	0.069	0	Ex
LNX1	0	1.14909	0.881	0.068	0	Ex
AC024901.1	0	1.14186	0.779	0.072	0	Ex
PTK2B	0	1.13657	0.872	0.097	0	Ex
NGEF	0	1.13085	0.852	0.032	0	Ex
CLVS2	0	1.12291	0.905	0.099	0	Ex
LIN7A	0	1.11439	0.858	0.079	0	Ex
SNCB	0	1.1091	0.799	0.083	0	Ex
AC124852.1	0	1.10781	0.881	0.094	0	Ex
KCNJ6	0	1.10401	0.885	0.09	0	Ex
ADD2	0	1.10293	0.902	0.085	0	Ex
SLIT1	0	1.09877	0.861	0.073	0	Ex
CCK	0	1.095	0.728	0.091	0	Ex
PDP1	0	1.09261	0.829	0.064	0	Ex
KLHL29	0	1.08235	0.874	0.085	0	Ex
EPHA7	0	1.076	0.877	0.083	0	Ex
CPLX2	0	1.06454	0.785	0.067	0	Ex
SYN1	0	1.05812	0.831	0.086	0	Ex
SYT7	0	1.0507	0.856	0.027	0	Ex
PRR16	0	1.04208	0.784	0.066	0	Ex
STAT4	0	1.03897	0.796	0.048	0	Ex
GDA	0	1.03762	0.793	0.032	0	Ex
FAM153CP	0	1.02715	0.845	0.066	0	Ex
PART1	0	1.0258	0.782	0.021	0	Ex
MIR124-2HG	0	1.02483	0.899	0.092	0	Ex
DNAH6	0	1.0211	0.785	0.064	0	Ex
ZMAT4	0	1.00799	0.871	0.089	0	Ex
NXPH1	0	3.05556	0.748	0.075	0	In
GAD1	0	2.18286	0.827	0.051	0	In
GAD2	0	2.11219	0.741	0.013	0	In
DLX6-AS1	0	1.98991	0.718	0.004	0	In
ANK1	0	1.5686	0.722	0.071	0	In
VCAN	0	4.09707	0.988	0.066	0	OPC
AC004852.2	0	3.36599	0.864	0.011	0	OPC
MEGF11	0	3.08747	0.926	0.083	0	OPC
BX284613.2	0	2.96929	0.753	0.033	0	OPC
PDGFRA	0	2.84125	0.897	0.022	0	OPC
NXPH1	0	2.82767	0.953	0.08	0	OPC
STK32A	0	2.21284	0.771	0.035	0	OPC
PLPP4	0	2.19426	0.732	0.074	0	OPC
AC132153.1	0	1.74275	0.703	0.097	0	OPC
ARHGAP42	0	1.66073	0.709	0.095	0	OPC
DOCK8	0	4.12154	0.871	0.019	0	Microglia
APBB1IP	0	4.07392	0.845	0.016	0	Microglia
FYB1	0	3.99522	0.821	0.019	0	Microglia
ARHGAP15	0	3.75774	0.808	0.05	0	Microglia
TBXAS1	0	3.62012	0.83	0.036	0	Microglia
ADAM28	0	3.42626	0.761	0.027	0	Microglia
PTPRC	0	3.41141	0.771	0.009	0	Microglia
SLCO2B1	0	3.34156	0.738	0.026	0	Microglia
INPP5D	0	3.2491	0.73	0.024	0	Microglia
C3	0	3.22904	0.705	0.017	0	Microglia
DOCK2	0	2.98894	0.731	0.093	0	Microglia
