# Supplementary material for: Aberrant Splicing Signatures Underpin Oligodendrocyte Damage in ALS and Neuron Loss in FTD
Source: Adv Sci (Weinh). 2026 Feb 4;13(17):e14886. doi: 10.1002/advs.202514886 (PMC13042764; doi:10.1002/advs.202514886)
Supplement: Supplementary file 6 — Supporting File 6: advs73895‐sup‐0006‐TableS10.xlsx. [file ADVS-13-e14886-s003.xlsx]

## Sheet: Sheet1
Supplementary Table S10. Abnormal peptides detected in the CSF. Junction_id corresponds to the genome coordinates in Table S3.
Junction_id	Peptide_sequence
ENPP2_1	MRPVYPTK
ENPP2_1	AGTFFWSVVIPHER
ENPP2_1	CDGPLSVSSFILPHRPDNEESCNSSEDESK
ENPP2_1	CFFQGDHGFDNK
ENPP2_1	CVNVIFVGDHGMEDVTCDR
ENPP2_1	DIEHLTSLDFFR
ENPP2_1	EIDKIVGQLMDGLK
ENPP2_1	IEDIHLLVER
ENPP2_1	ILTILQWLTLPDHERPSVYAFYSEQPDFSGHK
ENPP2_1	CDGPLSVSSFILPHRPDNEESCNSSEDESK
GABRB2_2	MTTSHLGLGR
GUCY1A2_2	MTECHEIQHVK
KCNB2_1	MITLEFISK
LRFN5_1	LNDLDEINK
NMNAT2_5	GGSFNMSER
NMNAT2_5	MGGEEAREPGSQGPGLR
SIDT1_2	MMTLMWFGETR
SV2B_4	ISSQECTLNMYSLR
WNK2_2	ILQATSYLMVNSR
PAK3_1	MIDNINLK
RBFOX3_3	MRGSVDLR
SCN3A_2	MEDRFMASNPSK
SCN3A_1	MEDRFMASNPSK
